# Supplementary material for: Correction: Intrahepatic Cholestasis of Pregnancy (ICP) in U.S. Latinas and Chileans: Clinical features, Ancestry Analysis, and Admixture Mapping
Source: PLoS One. 2015 Aug 28;10(8):e0137479. doi: 10.1371/journal.pone.0137479 (PMC4552637; doi:10.1371/journal.pone.0137479)
Supplement: S1 Data — The association of ICP with locus-specific Indigenous American ancestry was tested with logistic regression. S1 Data shows the admixture mapping results for all 109917 markers across the genome. (ZIP) [file pone.0137479.s001.zip]

Archive with 1 entries (1 files):
- Result_Bull_Case_AdmxMap_NewRef_NAM_Final.txt
