# Supplementary material for: Correction: Intrahepatic Cholestasis of Pregnancy (ICP) in U.S. Latinas and Chileans: Clinical features, Ancestry Analysis, and Admixture Mapping
Source: PLoS One. 2015 Aug 28;10(8):e0137479. doi: 10.1371/journal.pone.0137479 (PMC4552637; doi:10.1371/journal.pone.0137479)
Supplement: S1 Data — The association of ICP with locus-specific Indigenous American ancestry was tested with logistic regression. S1 Data shows the admixture mapping results for all 109917 markers across the genome. (ZIP) [file pone.0137479.s001.zip › Result_Bull_Case_AdmxMap_NewRef_NAM_Final.txt]

SNP	chr	BP	beta	se	z	p	OR	CI.95L	CI.95H
rs2341354	1	918573	-0.822958139258528	0.386548291406159	-2.12899179107693	0.0332549395737994	0.439130721457329	0.205853034323745	0.936764382226019
rs2465136	1	990417	-0.822958139258528	0.386548291406159	-2.12899179107693	0.0332549395737994	0.439130721457329	0.205853034323745	0.936764382226019
rs2887286	1	1156131	-0.822958139258528	0.386548291406159	-2.12899179107693	0.0332549395737994	0.439130721457329	0.205853034323745	0.936764382226019
rs6603781	1	1158631	-0.822958139258528	0.386548291406159	-2.12899179107693	0.0332549395737994	0.439130721457329	0.205853034323745	0.936764382226019
rs6685064	1	1211292	-0.822958139258528	0.386548291406159	-2.12899179107693	0.0332549395737994	0.439130721457329	0.205853034323745	0.936764382226019
rs2274264	1	1242468	-0.822958139258528	0.386548291406159	-2.12899179107693	0.0332549395737994	0.439130721457329	0.205853034323745	0.936764382226019
rs2765023	1	1297065	-0.822958139258528	0.386548291406159	-2.12899179107693	0.0332549395737994	0.439130721457329	0.205853034323745	0.936764382226019
rs1695824	1	1365570	-0.822958139258528	0.386548291406159	-2.12899179107693	0.0332549395737994	0.439130721457329	0.205853034323745	0.936764382226019
rs3766180	1	1478153	-0.822958139258528	0.386548291406159	-2.12899179107693	0.0332549395737994	0.439130721457329	0.205853034323745	0.936764382226019
rs6603791	1	1500941	-0.822958139258528	0.386548291406159	-2.12899179107693	0.0332549395737994	0.439130721457329	0.205853034323745	0.936764382226019
rs909823	1	1647686	-0.822958139258528	0.386548291406159	-2.12899179107693	0.0332549395737994	0.439130721457329	0.205853034323745	0.936764382226019
rs6688000	1	1823922	-0.822958139258528	0.386548291406159	-2.12899179107693	0.0332549395737994	0.439130721457329	0.205853034323745	0.936764382226019
rs13303344	1	1948400	-0.822958139258528	0.386548291406159	-2.12899179107693	0.0332549395737994	0.439130721457329	0.205853034323745	0.936764382226019
rs3121822	1	1972462	-0.822958139258528	0.386548291406159	-2.12899179107693	0.0332549395737994	0.439130721457329	0.205853034323745	0.936764382226019
rs16824948	1	2186220	-0.822958139258528	0.386548291406159	-2.12899179107693	0.0332549395737994	0.439130721457329	0.205853034323745	0.936764382226019
rs2132303	1	2223258	-0.822958139258528	0.386548291406159	-2.12899179107693	0.0332549395737994	0.439130721457329	0.205853034323745	0.936764382226019
rs12562937	1	2229478	-0.822958139258528	0.386548291406159	-2.12899179107693	0.0332549395737994	0.439130721457329	0.205853034323745	0.936764382226019
rs4648831	1	2283117	-0.822958139258528	0.386548291406159	-2.12899179107693	0.0332549395737994	0.439130721457329	0.205853034323745	0.936764382226019
rs2840525	1	2283161	-0.822958139258528	0.386548291406159	-2.12899179107693	0.0332549395737994	0.439130721457329	0.205853034323745	0.936764382226019
rs7545940	1	2299627	-0.822958139258528	0.386548291406159	-2.12899179107693	0.0332549395737994	0.439130721457329	0.205853034323745	0.936764382226019
rs6665546	1	2301691	-0.822958139258528	0.386548291406159	-2.12899179107693	0.0332549395737994	0.439130721457329	0.205853034323745	0.936764382226019
rs16825102	1	2325371	-0.822958139258528	0.386548291406159	-2.12899179107693	0.0332549395737994	0.439130721457329	0.205853034323745	0.936764382226019
rs2494591	1	2352280	-0.822958139258528	0.386548291406159	-2.12899179107693	0.0332549395737994	0.439130721457329	0.205853034323745	0.936764382226019
rs12023660	1	2357810	-0.822958139258528	0.386548291406159	-2.12899179107693	0.0332549395737994	0.439130721457329	0.205853034323745	0.936764382226019
rs1998759	1	2397174	-0.822958139258528	0.386548291406159	-2.12899179107693	0.0332549395737994	0.439130721457329	0.205853034323745	0.936764382226019
rs2246732	1	2450394	-0.822958139258528	0.386548291406159	-2.12899179107693	0.0332549395737994	0.439130721457329	0.205853034323745	0.936764382226019
rs1980789	1	2455863	-0.822958139258528	0.386548291406159	-2.12899179107693	0.0332549395737994	0.439130721457329	0.205853034323745	0.936764382226019
rs10910093	1	2505713	-0.822958139258528	0.386548291406159	-2.12899179107693	0.0332549395737994	0.439130721457329	0.205853034323745	0.936764382226019
rs10910097	1	2521430	-0.822958139258528	0.386548291406159	-2.12899179107693	0.0332549395737994	0.439130721457329	0.205853034323745	0.936764382226019
rs3890745	1	2553624	-0.822958139258528	0.386548291406159	-2.12899179107693	0.0332549395737994	0.439130721457329	0.205853034323745	0.936764382226019
rs2842909	1	2859724	-0.822958139258528	0.386548291406159	-2.12899179107693	0.0332549395737994	0.439130721457329	0.205853034323745	0.936764382226019
rs2842933	1	2867961	-0.822958139258528	0.386548291406159	-2.12899179107693	0.0332549395737994	0.439130721457329	0.205853034323745	0.936764382226019
rs11583804	1	2878366	-0.822958139258528	0.386548291406159	-2.12899179107693	0.0332549395737994	0.439130721457329	0.205853034323745	0.936764382226019
rs1572657	1	2902128	-0.822958139258528	0.386548291406159	-2.12899179107693	0.0332549395737994	0.439130721457329	0.205853034323745	0.936764382226019
rs4648451	1	2994717	-0.822958139258528	0.386548291406159	-2.12899179107693	0.0332549395737994	0.439130721457329	0.205853034323745	0.936764382226019
rs6695131	1	3000924	-0.822958139258528	0.386548291406159	-2.12899179107693	0.0332549395737994	0.439130721457329	0.205853034323745	0.936764382226019
rs2981881	1	3004357	-0.822958139258528	0.386548291406159	-2.12899179107693	0.0332549395737994	0.439130721457329	0.205853034323745	0.936764382226019
rs6698974	1	3044977	-0.822958139258528	0.386548291406159	-2.12899179107693	0.0332549395737994	0.439130721457329	0.205853034323745	0.936764382226019
rs2817184	1	3058370	-0.822958139258528	0.386548291406159	-2.12899179107693	0.0332549395737994	0.439130721457329	0.205853034323745	0.936764382226019
rs17390062	1	3089849	-0.822958139258528	0.386548291406159	-2.12899179107693	0.0332549395737994	0.439130721457329	0.205853034323745	0.936764382226019
rs2651929	1	3101353	-0.822958139258528	0.386548291406159	-2.12899179107693	0.0332549395737994	0.439130721457329	0.205853034323745	0.936764382226019
rs2651927	1	3101762	-0.822958139258528	0.386548291406159	-2.12899179107693	0.0332549395737994	0.439130721457329	0.205853034323745	0.936764382226019
rs2651912	1	3110735	-0.822958139258528	0.386548291406159	-2.12899179107693	0.0332549395737994	0.439130721457329	0.205853034323745	0.936764382226019
rs4308918	1	3119729	-0.822958139258528	0.386548291406159	-2.12899179107693	0.0332549395737994	0.439130721457329	0.205853034323745	0.936764382226019
rs13328662	1	3124155	-0.822958139258528	0.386548291406159	-2.12899179107693	0.0332549395737994	0.439130721457329	0.205853034323745	0.936764382226019
rs3753758	1	3127538	-0.822958139258528	0.386548291406159	-2.12899179107693	0.0332549395737994	0.439130721457329	0.205853034323745	0.936764382226019
rs16823529	1	3137913	-0.822958139258528	0.386548291406159	-2.12899179107693	0.0332549395737994	0.439130721457329	0.205853034323745	0.936764382226019
rs2817148	1	3138136	-0.822958139258528	0.386548291406159	-2.12899179107693	0.0332549395737994	0.439130721457329	0.205853034323745	0.936764382226019
rs4648462	1	3165267	-0.822958139258528	0.386548291406159	-2.12899179107693	0.0332549395737994	0.439130721457329	0.205853034323745	0.936764382226019
rs17398063	1	3172702	-0.822958139258528	0.386548291406159	-2.12899179107693	0.0332549395737994	0.439130721457329	0.205853034323745	0.936764382226019
rs12045829	1	3175638	-0.822958139258528	0.386548291406159	-2.12899179107693	0.0332549395737994	0.439130721457329	0.205853034323745	0.936764382226019
rs12409315	1	3229258	-0.822958139258528	0.386548291406159	-2.12899179107693	0.0332549395737994	0.439130721457329	0.205853034323745	0.936764382226019
rs12043519	1	3235556	-0.822958139258528	0.386548291406159	-2.12899179107693	0.0332549395737994	0.439130721457329	0.205853034323745	0.936764382226019
rs2500274	1	3237209	-0.822958139258528	0.386548291406159	-2.12899179107693	0.0332549395737994	0.439130721457329	0.205853034323745	0.936764382226019
rs2483280	1	3255539	-0.822958139258528	0.386548291406159	-2.12899179107693	0.0332549395737994	0.439130721457329	0.205853034323745	0.936764382226019
rs4648485	1	3283528	-0.822958139258528	0.386548291406159	-2.12899179107693	0.0332549395737994	0.439130721457329	0.205853034323745	0.936764382226019
rs4648486	1	3285150	-0.822958139258528	0.386548291406159	-2.12899179107693	0.0332549395737994	0.439130721457329	0.205853034323745	0.936764382226019
rs2493310	1	3294422	-0.822958139258528	0.386548291406159	-2.12899179107693	0.0332549395737994	0.439130721457329	0.205853034323745	0.936764382226019
rs12085231	1	3297638	-0.822958139258528	0.386548291406159	-2.12899179107693	0.0332549395737994	0.439130721457329	0.205853034323745	0.936764382226019
rs10492939	1	3302871	-0.822958139258528	0.386548291406159	-2.12899179107693	0.0332549395737994	0.439130721457329	0.205853034323745	0.936764382226019
rs2483225	1	3325037	-0.822958139258528	0.386548291406159	-2.12899179107693	0.0332549395737994	0.439130721457329	0.205853034323745	0.936764382226019
rs2483239	1	3344215	-0.822958139258528	0.386548291406159	-2.12899179107693	0.0332549395737994	0.439130721457329	0.205853034323745	0.936764382226019
rs6669870	1	3421586	-0.822958139258528	0.386548291406159	-2.12899179107693	0.0332549395737994	0.439130721457329	0.205853034323745	0.936764382226019
rs10909969	1	3480149	-0.822958139258528	0.386548291406159	-2.12899179107693	0.0332549395737994	0.439130721457329	0.205853034323745	0.936764382226019
rs12139206	1	3504073	-0.822958139258528	0.386548291406159	-2.12899179107693	0.0332549395737994	0.439130721457329	0.205853034323745	0.936764382226019
rs2794327	1	3512341	-0.822958139258528	0.386548291406159	-2.12899179107693	0.0332549395737994	0.439130721457329	0.205853034323745	0.936764382226019
rs10909989	1	3539082	-0.822958139258528	0.386548291406159	-2.12899179107693	0.0332549395737994	0.439130721457329	0.205853034323745	0.936764382226019
rs10910004	1	3576197	-0.822958139258528	0.386548291406159	-2.12899179107693	0.0332549395737994	0.439130721457329	0.205853034323745	0.936764382226019
rs3765696	1	3587505	-0.822958139258528	0.386548291406159	-2.12899179107693	0.0332549395737994	0.439130721457329	0.205853034323745	0.936764382226019
rs3765730	1	3607520	-0.822958139258528	0.386548291406159	-2.12899179107693	0.0332549395737994	0.439130721457329	0.205853034323745	0.936764382226019
rs7514979	1	3654595	-0.822958139258528	0.386548291406159	-2.12899179107693	0.0332549395737994	0.439130721457329	0.205853034323745	0.936764382226019
rs1181877	1	3680729	-0.822958139258528	0.386548291406159	-2.12899179107693	0.0332549395737994	0.439130721457329	0.205853034323745	0.936764382226019
rs10910025	1	3684185	-0.822958139258528	0.386548291406159	-2.12899179107693	0.0332549395737994	0.439130721457329	0.205853034323745	0.936764382226019
rs3737593	1	3696536	-0.822958139258528	0.386548291406159	-2.12899179107693	0.0332549395737994	0.439130721457329	0.205853034323745	0.936764382226019
rs9424310	1	3744084	-0.822958139258528	0.386548291406159	-2.12899179107693	0.0332549395737994	0.439130721457329	0.205853034323745	0.936764382226019
rs2275831	1	3745924	-0.822958139258528	0.386548291406159	-2.12899179107693	0.0332549395737994	0.439130721457329	0.205853034323745	0.936764382226019
rs17403773	1	3746710	-0.822958139258528	0.386548291406159	-2.12899179107693	0.0332549395737994	0.439130721457329	0.205853034323745	0.936764382226019
rs10737395	1	4007558	-0.822958139258528	0.386548291406159	-2.12899179107693	0.0332549395737994	0.439130721457329	0.205853034323745	0.936764382226019
rs10753364	1	4011639	-0.822958139258528	0.386548291406159	-2.12899179107693	0.0332549395737994	0.439130721457329	0.205853034323745	0.936764382226019
rs12031275	1	4026068	-0.822958139258528	0.386548291406159	-2.12899179107693	0.0332549395737994	0.439130721457329	0.205853034323745	0.936764382226019
rs4654428	1	4039145	-0.822958139258528	0.386548291406159	-2.12899179107693	0.0332549395737994	0.439130721457329	0.205853034323745	0.936764382226019
rs12758410	1	4039440	-0.822958139258528	0.386548291406159	-2.12899179107693	0.0332549395737994	0.439130721457329	0.205853034323745	0.936764382226019
rs3856168	1	4116604	-0.822958139258528	0.386548291406159	-2.12899179107693	0.0332549395737994	0.439130721457329	0.205853034323745	0.936764382226019
rs10915360	1	4117554	-0.822958139258528	0.386548291406159	-2.12899179107693	0.0332549395737994	0.439130721457329	0.205853034323745	0.936764382226019
rs4391636	1	4130684	-0.822958139258528	0.386548291406159	-2.12899179107693	0.0332549395737994	0.439130721457329	0.205853034323745	0.936764382226019
rs4639725	1	4139931	-0.822958139258528	0.386548291406159	-2.12899179107693	0.0332549395737994	0.439130721457329	0.205853034323745	0.936764382226019
rs10915421	1	4145615	-0.822958139258528	0.386548291406159	-2.12899179107693	0.0332549395737994	0.439130721457329	0.205853034323745	0.936764382226019
rs4481820	1	4152928	-0.822958139258528	0.386548291406159	-2.12899179107693	0.0332549395737994	0.439130721457329	0.205853034323745	0.936764382226019
rs10915428	1	4158955	-0.822958139258528	0.386548291406159	-2.12899179107693	0.0332549395737994	0.439130721457329	0.205853034323745	0.936764382226019
rs4400585	1	4182785	-0.822958139258528	0.386548291406159	-2.12899179107693	0.0332549395737994	0.439130721457329	0.205853034323745	0.936764382226019
rs10915437	1	4183006	-0.822958139258528	0.386548291406159	-2.12899179107693	0.0332549395737994	0.439130721457329	0.205853034323745	0.936764382226019
rs4408122	1	4197418	-0.822958139258528	0.386548291406159	-2.12899179107693	0.0332549395737994	0.439130721457329	0.205853034323745	0.936764382226019
rs9426494	1	4206288	-0.822958139258528	0.386548291406159	-2.12899179107693	0.0332549395737994	0.439130721457329	0.205853034323745	0.936764382226019
rs6695203	1	4233810	-0.822958139258528	0.386548291406159	-2.12899179107693	0.0332549395737994	0.439130721457329	0.205853034323745	0.936764382226019
rs4654511	1	4263983	-0.822958139258528	0.386548291406159	-2.12899179107693	0.0332549395737994	0.439130721457329	0.205853034323745	0.936764382226019
rs4130091	1	4268870	-0.822958139258528	0.386548291406159	-2.12899179107693	0.0332549395737994	0.439130721457329	0.205853034323745	0.936764382226019
rs10799216	1	4281160	-0.822958139258528	0.386548291406159	-2.12899179107693	0.0332549395737994	0.439130721457329	0.205853034323745	0.936764382226019
rs12120815	1	4283000	-0.822958139258528	0.386548291406159	-2.12899179107693	0.0332549395737994	0.439130721457329	0.205853034323745	0.936764382226019
rs7528938	1	4284919	-0.822958139258528	0.386548291406159	-2.12899179107693	0.0332549395737994	0.439130721457329	0.205853034323745	0.936764382226019
rs2411738	1	4326368	-0.822958139258528	0.386548291406159	-2.12899179107693	0.0332549395737994	0.439130721457329	0.205853034323745	0.936764382226019
rs2101576	1	4327635	-0.822958139258528	0.386548291406159	-2.12899179107693	0.0332549395737994	0.439130721457329	0.205853034323745	0.936764382226019
rs1495244	1	4342604	-0.822958139258528	0.386548291406159	-2.12899179107693	0.0332549395737994	0.439130721457329	0.205853034323745	0.936764382226019
rs16838561	1	4352710	-0.822958139258528	0.386548291406159	-2.12899179107693	0.0332549395737994	0.439130721457329	0.205853034323745	0.936764382226019
rs693734	1	4364226	-0.822958139258528	0.386548291406159	-2.12899179107693	0.0332549395737994	0.439130721457329	0.205853034323745	0.936764382226019
rs1490413	1	4367323	-0.822958139258528	0.386548291406159	-2.12899179107693	0.0332549395737994	0.439130721457329	0.205853034323745	0.936764382226019
rs16838591	1	4367389	-0.822958139258528	0.386548291406159	-2.12899179107693	0.0332549395737994	0.439130721457329	0.205853034323745	0.936764382226019
rs1817914	1	4367922	-0.822958139258528	0.386548291406159	-2.12899179107693	0.0332549395737994	0.439130721457329	0.205853034323745	0.936764382226019
rs1817913	1	4368026	-0.822958139258528	0.386548291406159	-2.12899179107693	0.0332549395737994	0.439130721457329	0.205853034323745	0.936764382226019
rs4654523	1	4368216	-0.822958139258528	0.386548291406159	-2.12899179107693	0.0332549395737994	0.439130721457329	0.205853034323745	0.936764382226019
rs351619	1	4368819	-0.822958139258528	0.386548291406159	-2.12899179107693	0.0332549395737994	0.439130721457329	0.205853034323745	0.936764382226019
rs351615	1	4370385	-0.822958139258528	0.386548291406159	-2.12899179107693	0.0332549395737994	0.439130721457329	0.205853034323745	0.936764382226019
rs351614	1	4371863	-0.822958139258528	0.386548291406159	-2.12899179107693	0.0332549395737994	0.439130721457329	0.205853034323745	0.936764382226019
rs1874269	1	4380195	-0.822958139258528	0.386548291406159	-2.12899179107693	0.0332549395737994	0.439130721457329	0.205853034323745	0.936764382226019
rs2411741	1	4380344	-0.822958139258528	0.386548291406159	-2.12899179107693	0.0332549395737994	0.439130721457329	0.205853034323745	0.936764382226019
rs7418164	1	4380518	-0.822958139258528	0.386548291406159	-2.12899179107693	0.0332549395737994	0.439130721457329	0.205853034323745	0.936764382226019
rs351610	1	4385179	-0.822958139258528	0.386548291406159	-2.12899179107693	0.0332549395737994	0.439130721457329	0.205853034323745	0.936764382226019
rs12046130	1	4395020	-0.822958139258528	0.386548291406159	-2.12899179107693	0.0332549395737994	0.439130721457329	0.205853034323745	0.936764382226019
rs12404603	1	4425876	-0.822958139258528	0.386548291406159	-2.12899179107693	0.0332549395737994	0.439130721457329	0.205853034323745	0.936764382226019
rs349417	1	4458068	-0.822958139258528	0.386548291406159	-2.12899179107693	0.0332549395737994	0.439130721457329	0.205853034323745	0.936764382226019
rs10915528	1	4471374	-0.822958139258528	0.386548291406159	-2.12899179107693	0.0332549395737994	0.439130721457329	0.205853034323745	0.936764382226019
rs1565452	1	4493688	-0.822958139258528	0.386548291406159	-2.12899179107693	0.0332549395737994	0.439130721457329	0.205853034323745	0.936764382226019
rs7531965	1	4504571	-0.822958139258528	0.386548291406159	-2.12899179107693	0.0332549395737994	0.439130721457329	0.205853034323745	0.936764382226019
rs780587	1	4505966	-0.822958139258528	0.386548291406159	-2.12899179107693	0.0332549395737994	0.439130721457329	0.205853034323745	0.936764382226019
rs17453664	1	4523410	-0.822958139258528	0.386548291406159	-2.12899179107693	0.0332549395737994	0.439130721457329	0.205853034323745	0.936764382226019
rs10915545	1	4529544	-0.822958139258528	0.386548291406159	-2.12899179107693	0.0332549395737994	0.439130721457329	0.205853034323745	0.936764382226019
rs1037800	1	4540795	-0.822958139258528	0.386548291406159	-2.12899179107693	0.0332549395737994	0.439130721457329	0.205853034323745	0.936764382226019
rs780606	1	4549402	-0.822958139258528	0.386548291406159	-2.12899179107693	0.0332549395737994	0.439130721457329	0.205853034323745	0.936764382226019
rs10915548	1	4558792	-0.822958139258528	0.386548291406159	-2.12899179107693	0.0332549395737994	0.439130721457329	0.205853034323745	0.936764382226019
rs4654440	1	4566065	-0.822958139258528	0.386548291406159	-2.12899179107693	0.0332549395737994	0.439130721457329	0.205853034323745	0.936764382226019
rs6703696	1	4578495	-0.822958139258528	0.386548291406159	-2.12899179107693	0.0332549395737994	0.439130721457329	0.205853034323745	0.936764382226019
rs607850	1	4581623	-0.822958139258528	0.386548291406159	-2.12899179107693	0.0332549395737994	0.439130721457329	0.205853034323745	0.936764382226019
rs241257	1	4614822	-0.822958139258528	0.386548291406159	-2.12899179107693	0.0332549395737994	0.439130721457329	0.205853034323745	0.936764382226019
rs241261	1	4616102	-0.822958139258528	0.386548291406159	-2.12899179107693	0.0332549395737994	0.439130721457329	0.205853034323745	0.936764382226019
rs1541318	1	4634978	-0.822958139258528	0.386548291406159	-2.12899179107693	0.0332549395737994	0.439130721457329	0.205853034323745	0.936764382226019
rs1024139	1	4640902	-0.822958139258528	0.386548291406159	-2.12899179107693	0.0332549395737994	0.439130721457329	0.205853034323745	0.936764382226019
rs164781	1	4665232	-0.822958139258528	0.386548291406159	-2.12899179107693	0.0332549395737994	0.439130721457329	0.205853034323745	0.936764382226019
rs2071967	1	4696092	-0.822958139258528	0.386548291406159	-2.12899179107693	0.0332549395737994	0.439130721457329	0.205853034323745	0.936764382226019
rs2101195	1	4697300	-0.822958139258528	0.386548291406159	-2.12899179107693	0.0332549395737994	0.439130721457329	0.205853034323745	0.936764382226019
rs7533451	1	4705931	-0.822958139258528	0.386548291406159	-2.12899179107693	0.0332549395737994	0.439130721457329	0.205853034323745	0.936764382226019
rs12125737	1	4706755	-0.822958139258528	0.386548291406159	-2.12899179107693	0.0332549395737994	0.439130721457329	0.205853034323745	0.936764382226019
rs900501	1	4717340	-0.822958139258528	0.386548291406159	-2.12899179107693	0.0332549395737994	0.439130721457329	0.205853034323745	0.936764382226019
rs12083131	1	4723818	-0.822958139258528	0.386548291406159	-2.12899179107693	0.0332549395737994	0.439130721457329	0.205853034323745	0.936764382226019
rs16839450	1	4737531	-0.822958139258528	0.386548291406159	-2.12899179107693	0.0332549395737994	0.439130721457329	0.205853034323745	0.936764382226019
rs4092257	1	4749076	-0.822958139258528	0.386548291406159	-2.12899179107693	0.0332549395737994	0.439130721457329	0.205853034323745	0.936764382226019
rs2071997	1	4758169	-0.822958139258528	0.386548291406159	-2.12899179107693	0.0332549395737994	0.439130721457329	0.205853034323745	0.936764382226019
rs6686733	1	4763189	-0.822958139258528	0.386548291406159	-2.12899179107693	0.0332549395737994	0.439130721457329	0.205853034323745	0.936764382226019
rs1483197	1	4770904	-0.822958139258528	0.386548291406159	-2.12899179107693	0.0332549395737994	0.439130721457329	0.205853034323745	0.936764382226019
rs3766959	1	4778232	-0.822958139258528	0.386548291406159	-2.12899179107693	0.0332549395737994	0.439130721457329	0.205853034323745	0.936764382226019
rs3820250	1	4780750	-0.822958139258528	0.386548291406159	-2.12899179107693	0.0332549395737994	0.439130721457329	0.205853034323745	0.936764382226019
rs3820251	1	4781151	-0.822958139258528	0.386548291406159	-2.12899179107693	0.0332549395737994	0.439130721457329	0.205853034323745	0.936764382226019
rs414176	1	4805106	-0.822958139258528	0.386548291406159	-2.12899179107693	0.0332549395737994	0.439130721457329	0.205853034323745	0.936764382226019
rs449154	1	4811383	-0.822958139258528	0.386548291406159	-2.12899179107693	0.0332549395737994	0.439130721457329	0.205853034323745	0.936764382226019
rs7537345	1	4818363	-0.822958139258528	0.386548291406159	-2.12899179107693	0.0332549395737994	0.439130721457329	0.205853034323745	0.936764382226019
rs874613	1	4835893	-0.822958139258528	0.386548291406159	-2.12899179107693	0.0332549395737994	0.439130721457329	0.205853034323745	0.936764382226019
rs12410445	1	4867850	-0.822958139258528	0.386548291406159	-2.12899179107693	0.0332549395737994	0.439130721457329	0.205853034323745	0.936764382226019
rs1120120	1	4878871	-0.822958139258528	0.386548291406159	-2.12899179107693	0.0332549395737994	0.439130721457329	0.205853034323745	0.936764382226019
rs12567053	1	4928868	-0.822958139258528	0.386548291406159	-2.12899179107693	0.0332549395737994	0.439130721457329	0.205853034323745	0.936764382226019
rs16839786	1	4953528	-0.822958139258528	0.386548291406159	-2.12899179107693	0.0332549395737994	0.439130721457329	0.205853034323745	0.936764382226019
rs4654620	1	4958102	-0.822958139258528	0.386548291406159	-2.12899179107693	0.0332549395737994	0.439130721457329	0.205853034323745	0.936764382226019
rs10915670	1	4975417	-0.822958139258528	0.386548291406159	-2.12899179107693	0.0332549395737994	0.439130721457329	0.205853034323745	0.936764382226019
rs2093765	1	4984882	-0.822958139258528	0.386548291406159	-2.12899179107693	0.0332549395737994	0.439130721457329	0.205853034323745	0.936764382226019
rs6666453	1	4987424	-0.822958139258528	0.386548291406159	-2.12899179107693	0.0332549395737994	0.439130721457329	0.205853034323745	0.936764382226019
rs10915683	1	4996185	-0.822958139258528	0.386548291406159	-2.12899179107693	0.0332549395737994	0.439130721457329	0.205853034323745	0.936764382226019
rs9426468	1	4998385	-0.822958139258528	0.386548291406159	-2.12899179107693	0.0332549395737994	0.439130721457329	0.205853034323745	0.936764382226019
rs12042532	1	5002053	-0.857063641273346	0.386908671911564	-2.21515748674986	0.0267492567762345	0.424406464072455	0.198810207954152	0.905993955743065
rs10915296	1	5007235	-0.857063641273346	0.386908671911564	-2.21515748674986	0.0267492567762345	0.424406464072455	0.198810207954152	0.905993955743065
rs12404173	1	5018078	-0.857063641273346	0.386908671911564	-2.21515748674986	0.0267492567762345	0.424406464072455	0.198810207954152	0.905993955743065
rs10799145	1	5021200	-0.857063641273346	0.386908671911564	-2.21515748674986	0.0267492567762345	0.424406464072455	0.198810207954152	0.905993955743065
rs6702660	1	5023430	-0.857063641273346	0.386908671911564	-2.21515748674986	0.0267492567762345	0.424406464072455	0.198810207954152	0.905993955743065
rs10799149	1	5031379	-0.857063641273346	0.386908671911564	-2.21515748674986	0.0267492567762345	0.424406464072455	0.198810207954152	0.905993955743065
rs6666330	1	5037812	-0.857063641273346	0.386908671911564	-2.21515748674986	0.0267492567762345	0.424406464072455	0.198810207954152	0.905993955743065
rs10158288	1	5061519	-0.857063641273346	0.386908671911564	-2.21515748674986	0.0267492567762345	0.424406464072455	0.198810207954152	0.905993955743065
rs9286975	1	5073092	-0.857063641273346	0.386908671911564	-2.21515748674986	0.0267492567762345	0.424406464072455	0.198810207954152	0.905993955743065
rs720318	1	5088994	-0.810756440637367	0.383805099849428	-2.11241706000113	0.0346506930015924	0.444521684746139	0.20950358316732	0.943179707106647
rs6603832	1	5127543	-0.734785131595182	0.38229958039804	-1.92201396305521	0.0546040008216664	0.479608500617766	0.22670802810904	1.01462800317855
rs11590026	1	5140226	-0.734785131595182	0.38229958039804	-1.92201396305521	0.0546040008216664	0.479608500617766	0.22670802810904	1.01462800317855
rs3128687	1	5141293	-0.734785131595182	0.38229958039804	-1.92201396305521	0.0546040008216664	0.479608500617766	0.22670802810904	1.01462800317855
rs3128689	1	5141640	-0.734785131595182	0.38229958039804	-1.92201396305521	0.0546040008216664	0.479608500617766	0.22670802810904	1.01462800317855
rs6680801	1	5145066	-0.734785131595182	0.38229958039804	-1.92201396305521	0.0546040008216664	0.479608500617766	0.22670802810904	1.01462800317855
rs7513590	1	5170712	-0.734785131595182	0.38229958039804	-1.92201396305521	0.0546040008216664	0.479608500617766	0.22670802810904	1.01462800317855
rs4949166	1	5183812	-0.700694541553411	0.382419544050591	-1.83226655764412	0.0669117169653552	0.496240524408777	0.23451473719422	1.05006048238902
rs4345839	1	5206639	-0.700694541553411	0.382419544050591	-1.83226655764412	0.0669117169653552	0.496240524408777	0.23451473719422	1.05006048238902
rs12121369	1	5210124	-0.700694541553411	0.382419544050591	-1.83226655764412	0.0669117169653552	0.496240524408777	0.23451473719422	1.05006048238902
rs12027352	1	5211338	-0.700694541553411	0.382419544050591	-1.83226655764412	0.0669117169653552	0.496240524408777	0.23451473719422	1.05006048238902
rs4394703	1	5231892	-0.700694541553411	0.382419544050591	-1.83226655764412	0.0669117169653552	0.496240524408777	0.23451473719422	1.05006048238902
rs6686714	1	5310609	-0.726913819818705	0.382400263796227	-1.90092394969179	0.0573119745920113	0.483398545400372	0.228454471750005	1.02284779941144
rs16840289	1	5315481	-0.726913819818705	0.382400263796227	-1.90092394969179	0.0573119745920113	0.483398545400372	0.228454471750005	1.02284779941144
rs646542	1	5326334	-0.726913819818705	0.382400263796227	-1.90092394969179	0.0573119745920113	0.483398545400372	0.228454471750005	1.02284779941144
rs17457350	1	5338212	-0.726913819818705	0.382400263796227	-1.90092394969179	0.0573119745920113	0.483398545400372	0.228454471750005	1.02284779941144
rs10492935	1	5341232	-0.726913819818705	0.382400263796227	-1.90092394969179	0.0573119745920113	0.483398545400372	0.228454471750005	1.02284779941144
rs9439550	1	5357171	-0.726913819818705	0.382400263796227	-1.90092394969179	0.0573119745920113	0.483398545400372	0.228454471750005	1.02284779941144
rs16840538	1	5390209	-0.687837484919986	0.381182604164878	-1.80448288406799	0.0711556399864343	0.502661908528132	0.238125986796337	1.06107274424125
rs4129058	1	5410542	-0.687837484919986	0.381182604164878	-1.80448288406799	0.0711556399864343	0.502661908528132	0.238125986796337	1.06107274424125
rs7364349	1	5421533	-0.687837484919986	0.381182604164878	-1.80448288406799	0.0711556399864343	0.502661908528132	0.238125986796337	1.06107274424125
rs11801490	1	5463937	-0.687837484919986	0.381182604164878	-1.80448288406799	0.0711556399864343	0.502661908528132	0.238125986796337	1.06107274424125
rs10796404	1	5542669	-0.687837484919986	0.381182604164878	-1.80448288406799	0.0711556399864343	0.502661908528132	0.238125986796337	1.06107274424125
rs17028069	1	5545279	-0.687837484919986	0.381182604164878	-1.80448288406799	0.0711556399864343	0.502661908528132	0.238125986796337	1.06107274424125
rs10796398	1	5572076	-0.687837484919986	0.381182604164878	-1.80448288406799	0.0711556399864343	0.502661908528132	0.238125986796337	1.06107274424125
rs9729649	1	5572304	-0.687837484919986	0.381182604164878	-1.80448288406799	0.0711556399864343	0.502661908528132	0.238125986796337	1.06107274424125
rs1009976	1	5597230	-0.687837484919986	0.381182604164878	-1.80448288406799	0.0711556399864343	0.502661908528132	0.238125986796337	1.06107274424125
rs7515958	1	5603850	-0.687837484919986	0.381182604164878	-1.80448288406799	0.0711556399864343	0.502661908528132	0.238125986796337	1.06107274424125
rs1418632	1	5612956	-0.687837484919986	0.381182604164878	-1.80448288406799	0.0711556399864343	0.502661908528132	0.238125986796337	1.06107274424125
rs1775403	1	5636732	-0.687837484919986	0.381182604164878	-1.80448288406799	0.0711556399864343	0.502661908528132	0.238125986796337	1.06107274424125
rs1695645	1	5643758	-0.687837484919986	0.381182604164878	-1.80448288406799	0.0711556399864343	0.502661908528132	0.238125986796337	1.06107274424125
rs12036552	1	5646202	-0.687837484919986	0.381182604164878	-1.80448288406799	0.0711556399864343	0.502661908528132	0.238125986796337	1.06107274424125
rs10907201	1	5658267	-0.687837484919986	0.381182604164878	-1.80448288406799	0.0711556399864343	0.502661908528132	0.238125986796337	1.06107274424125
rs707583	1	5671757	-0.64372656967407	0.378123998782489	-1.70242188209896	0.0886763109198271	0.525331088882116	0.250361449497938	1.10229731254349
rs770718	1	5674434	-0.64372656967407	0.378123998782489	-1.70242188209896	0.0886763109198271	0.525331088882116	0.250361449497938	1.10229731254349
rs6663290	1	5690136	-0.692170750063838	0.379446303542376	-1.82415994991117	0.0681278944238832	0.50048845367978	0.237904604995489	1.05289551781281
rs1499395	1	5707938	-0.692170750063838	0.379446303542376	-1.82415994991117	0.0681278944238832	0.50048845367978	0.237904604995489	1.05289551781281
rs1695629	1	5718016	-0.692170750063838	0.379446303542376	-1.82415994991117	0.0681278944238832	0.50048845367978	0.237904604995489	1.05289551781281
rs707580	1	5724940	-0.692170750063838	0.379446303542376	-1.82415994991117	0.0681278944238832	0.50048845367978	0.237904604995489	1.05289551781281
rs770701	1	5743509	-0.692170750063838	0.379446303542376	-1.82415994991117	0.0681278944238832	0.50048845367978	0.237904604995489	1.05289551781281
rs709189	1	5748792	-0.692170750063838	0.379446303542376	-1.82415994991117	0.0681278944238832	0.50048845367978	0.237904604995489	1.05289551781281
rs770711	1	5751020	-0.692170750063838	0.379446303542376	-1.82415994991117	0.0681278944238832	0.50048845367978	0.237904604995489	1.05289551781281
rs4412595	1	5830815	-0.586463648975513	0.37435842992594	-1.56658325843372	0.117212133576582	0.55629105083237	0.267080231922254	1.15867704250858
rs4845818	1	5861105	-0.586463648975513	0.37435842992594	-1.56658325843372	0.117212133576582	0.55629105083237	0.267080231922254	1.15867704250858
rs11121170	1	5898323	-0.553470480075347	0.37367720598957	-1.48114594950915	0.138567685681202	0.574950988001895	0.276407845248192	1.1959452102654
rs11579676	1	5902086	-0.553470480075347	0.37367720598957	-1.48114594950915	0.138567685681202	0.574950988001895	0.276407845248192	1.1959452102654
rs9729215	1	5902427	-0.553470480075347	0.37367720598957	-1.48114594950915	0.138567685681202	0.574950988001895	0.276407845248192	1.1959452102654
rs1698980	1	5903958	-0.553470480075347	0.37367720598957	-1.48114594950915	0.138567685681202	0.574950988001895	0.276407845248192	1.1959452102654
rs548726	1	5913621	-0.553470480075347	0.37367720598957	-1.48114594950915	0.138567685681202	0.574950988001895	0.276407845248192	1.1959452102654
rs522049	1	5913893	-0.553470480075347	0.37367720598957	-1.48114594950915	0.138567685681202	0.574950988001895	0.276407845248192	1.1959452102654
rs11121600	1	5921042	-0.553470480075347	0.37367720598957	-1.48114594950915	0.138567685681202	0.574950988001895	0.276407845248192	1.1959452102654
rs12121542	1	5921556	-0.553470480075347	0.37367720598957	-1.48114594950915	0.138567685681202	0.574950988001895	0.276407845248192	1.1959452102654
rs11121648	1	5923788	-0.553470480075347	0.37367720598957	-1.48114594950915	0.138567685681202	0.574950988001895	0.276407845248192	1.1959452102654
rs12737596	1	5925955	-0.553470480075347	0.37367720598957	-1.48114594950915	0.138567685681202	0.574950988001895	0.276407845248192	1.1959452102654
rs10746504	1	5946950	-0.553470480075347	0.37367720598957	-1.48114594950915	0.138567685681202	0.574950988001895	0.276407845248192	1.1959452102654
rs11590436	1	5988926	-0.553470480075347	0.37367720598957	-1.48114594950915	0.138567685681202	0.574950988001895	0.276407845248192	1.1959452102654
rs2312049	1	6041368	-0.553470480075347	0.37367720598957	-1.48114594950915	0.138567685681202	0.574950988001895	0.276407845248192	1.1959452102654
rs812051	1	6045022	-0.553470480075347	0.37367720598957	-1.48114594950915	0.138567685681202	0.574950988001895	0.276407845248192	1.1959452102654
rs1295101	1	6056168	-0.553470480075347	0.37367720598957	-1.48114594950915	0.138567685681202	0.574950988001895	0.276407845248192	1.1959452102654
rs1295107	1	6079392	-0.553470480075347	0.37367720598957	-1.48114594950915	0.138567685681202	0.574950988001895	0.276407845248192	1.1959452102654
rs4908728	1	6102419	-0.553470480075347	0.37367720598957	-1.48114594950915	0.138567685681202	0.574950988001895	0.276407845248192	1.1959452102654
rs3789563	1	6104002	-0.553470480075347	0.37367720598957	-1.48114594950915	0.138567685681202	0.574950988001895	0.276407845248192	1.1959452102654
rs3789559	1	6105109	-0.553470480075347	0.37367720598957	-1.48114594950915	0.138567685681202	0.574950988001895	0.276407845248192	1.1959452102654
rs1883771	1	6129864	-0.498813978119133	0.375557041323199	-1.32819764572024	0.184112821964222	0.607250445102706	0.290862166368242	1.26779329082828
rs3789541	1	6141325	-0.498813978119133	0.375557041323199	-1.32819764572024	0.184112821964222	0.607250445102706	0.290862166368242	1.26779329082828
rs3789531	1	6144914	-0.498813978119133	0.375557041323199	-1.32819764572024	0.184112821964222	0.607250445102706	0.290862166368242	1.26779329082828
rs3789529	1	6153525	-0.498813978119133	0.375557041323199	-1.32819764572024	0.184112821964222	0.607250445102706	0.290862166368242	1.26779329082828
rs12037962	1	6163065	-0.498813978119133	0.375557041323199	-1.32819764572024	0.184112821964222	0.607250445102706	0.290862166368242	1.26779329082828
rs3810989	1	6163925	-0.498813978119133	0.375557041323199	-1.32819764572024	0.184112821964222	0.607250445102706	0.290862166368242	1.26779329082828
rs731975	1	6222501	-0.541738345132417	0.378010361571207	-1.43313094085747	0.151820420662255	0.581736114763172	0.277304623336219	1.22037960690412
rs3827723	1	6259130	-0.541738345132417	0.378010361571207	-1.43313094085747	0.151820420662255	0.581736114763172	0.277304623336219	1.22037960690412
rs10864433	1	6261871	-0.541738345132417	0.378010361571207	-1.43313094085747	0.151820420662255	0.581736114763172	0.277304623336219	1.22037960690412
rs709209	1	6278414	-0.541738345132417	0.378010361571207	-1.43313094085747	0.151820420662255	0.581736114763172	0.277304623336219	1.22037960690412
rs4908541	1	6291810	-0.541738345132417	0.378010361571207	-1.43313094085747	0.151820420662255	0.581736114763172	0.277304623336219	1.22037960690412
rs11590458	1	6314822	-0.541738345132417	0.378010361571207	-1.43313094085747	0.151820420662255	0.581736114763172	0.277304623336219	1.22037960690412
rs11811690	1	6317121	-0.541738345132417	0.378010361571207	-1.43313094085747	0.151820420662255	0.581736114763172	0.277304623336219	1.22037960690412
rs10489535	1	6343825	-0.502985453523334	0.376735257359359	-1.33511648750079	0.181838224037824	0.604722590913201	0.288983248000002	1.26543463848386
rs9662106	1	6415247	-0.502985453523334	0.376735257359359	-1.33511648750079	0.181838224037824	0.604722590913201	0.288983248000002	1.26543463848386
rs6660500	1	6422759	-0.502985453523334	0.376735257359359	-1.33511648750079	0.181838224037824	0.604722590913201	0.288983248000002	1.26543463848386
rs11364	1	6475686	-0.468402020398014	0.37685857472239	-1.24291193518167	0.213900287086418	0.626001807567609	0.299079807391502	1.31027990988685
rs3007421	1	6530189	-0.500845197405577	0.376355672114059	-1.33077626967129	0.183262638422182	0.606018238151833	0.289817949129421	1.26720275978714
rs9434795	1	6552499	-0.500845197405577	0.376355672114059	-1.33077626967129	0.183262638422182	0.606018238151833	0.289817949129421	1.26720275978714
rs4908553	1	6567249	-0.500845197405577	0.376355672114059	-1.33077626967129	0.183262638422182	0.606018238151833	0.289817949129421	1.26720275978714
rs7540913	1	6581877	-0.500845197405577	0.376355672114059	-1.33077626967129	0.183262638422182	0.606018238151833	0.289817949129421	1.26720275978714
rs1556036	1	6651728	-0.534225684505164	0.376068266130626	-1.42055507634776	0.155446146319937	0.586122958569581	0.280461312713614	1.22491091280442
rs200444	1	6745444	-0.295746025916898	0.369125962987041	-0.801206242778648	0.423012257746585	0.743976354740464	0.360871653848102	1.53378856585363
rs11122144	1	6835761	-0.295746025916898	0.369125962987041	-0.801206242778648	0.423012257746585	0.743976354740464	0.360871653848102	1.53378856585363
rs17441830	1	6921578	-0.34990855750471	0.365731228564746	-0.956736888118278	0.338700074283468	0.704752531102334	0.344127942290879	1.44328916387535
rs11120779	1	6922492	-0.34990855750471	0.365731228564746	-0.956736888118278	0.338700074283468	0.704752531102334	0.344127942290879	1.44328916387535
rs1972306	1	6923726	-0.34990855750471	0.365731228564746	-0.956736888118278	0.338700074283468	0.704752531102334	0.344127942290879	1.44328916387535
rs4908428	1	6976368	-0.34990855750471	0.365731228564746	-0.956736888118278	0.338700074283468	0.704752531102334	0.344127942290879	1.44328916387535
rs6577395	1	6991925	-0.34990855750471	0.365731228564746	-0.956736888118278	0.338700074283468	0.704752531102334	0.344127942290879	1.44328916387535
rs11120797	1	7018719	-0.34990855750471	0.365731228564746	-0.956736888118278	0.338700074283468	0.704752531102334	0.344127942290879	1.44328916387535
rs17030082	1	7029262	-0.34990855750471	0.365731228564746	-0.956736888118278	0.338700074283468	0.704752531102334	0.344127942290879	1.44328916387535
rs4518923	1	7036802	-0.34990855750471	0.365731228564746	-0.956736888118278	0.338700074283468	0.704752531102334	0.344127942290879	1.44328916387535
rs12128446	1	7054607	-0.34990855750471	0.365731228564746	-0.956736888118278	0.338700074283468	0.704752531102334	0.344127942290879	1.44328916387535
rs4243823	1	7088855	-0.382298769151558	0.365440514258899	-1.04613132434658	0.295500404673783	0.682291175195148	0.333350037608239	1.39649376100047
rs12048981	1	7091586	-0.382298769151558	0.365440514258899	-1.04613132434658	0.295500404673783	0.682291175195148	0.333350037608239	1.39649376100047
rs76831902	1	7099266	-0.382298769151558	0.365440514258899	-1.04613132434658	0.295500404673783	0.682291175195148	0.333350037608239	1.39649376100047
rs10746466	1	7108086	-0.382298769151558	0.365440514258899	-1.04613132434658	0.295500404673783	0.682291175195148	0.333350037608239	1.39649376100047
rs7511741	1	7145417	-0.382298769151558	0.365440514258899	-1.04613132434658	0.295500404673783	0.682291175195148	0.333350037608239	1.39649376100047
rs2071917	1	7150527	-0.382298769151558	0.365440514258899	-1.04613132434658	0.295500404673783	0.682291175195148	0.333350037608239	1.39649376100047
rs7532024	1	7179479	-0.382298769151558	0.365440514258899	-1.04613132434658	0.295500404673783	0.682291175195148	0.333350037608239	1.39649376100047
rs12032971	1	7190806	-0.348340868767478	0.36470900293602	-0.955120016131291	0.339517007806698	0.705858230177421	0.345359106628341	1.44266020946533
rs4908602	1	7220970	-0.348340868767478	0.36470900293602	-0.955120016131291	0.339517007806698	0.705858230177421	0.345359106628341	1.44266020946533
rs6667429	1	7221458	-0.348340868767478	0.36470900293602	-0.955120016131291	0.339517007806698	0.705858230177421	0.345359106628341	1.44266020946533
rs1304712	1	7270538	-0.366627337617558	0.363573844290117	-1.00839855059817	0.313263168479163	0.693067877251019	0.339856410570568	1.41337066930945
rs7528998	1	7334573	-0.204578787429242	0.365885606446184	-0.559133193066265	0.576070822853697	0.814990528379345	0.39783633531845	1.66955479523099
rs11120896	1	7361338	-0.204578787429242	0.365885606446184	-0.559133193066265	0.576070822853697	0.814990528379345	0.39783633531845	1.66955479523099
rs10489142	1	7363310	-0.204578787429242	0.365885606446184	-0.559133193066265	0.576070822853697	0.814990528379345	0.39783633531845	1.66955479523099
rs4908455	1	7377523	-0.204578787429242	0.365885606446184	-0.559133193066265	0.576070822853697	0.814990528379345	0.39783633531845	1.66955479523099
rs2301462	1	7392594	-0.204578787429242	0.365885606446184	-0.559133193066265	0.576070822853697	0.814990528379345	0.39783633531845	1.66955479523099
rs10864294	1	7393320	-0.204578787429242	0.365885606446184	-0.559133193066265	0.576070822853697	0.814990528379345	0.39783633531845	1.66955479523099
rs4908456	1	7406419	-0.204578787429242	0.365885606446184	-0.559133193066265	0.576070822853697	0.814990528379345	0.39783633531845	1.66955479523099
rs4908624	1	7412088	-0.204578787429242	0.365885606446184	-0.559133193066265	0.576070822853697	0.814990528379345	0.39783633531845	1.66955479523099
rs845265	1	7425417	-0.204578787429242	0.365885606446184	-0.559133193066265	0.576070822853697	0.814990528379345	0.39783633531845	1.66955479523099
rs3752543	1	7430394	-0.204578787429242	0.365885606446184	-0.559133193066265	0.576070822853697	0.814990528379345	0.39783633531845	1.66955479523099
rs7524314	1	7449971	-0.204578787429242	0.365885606446184	-0.559133193066265	0.576070822853697	0.814990528379345	0.39783633531845	1.66955479523099
rs10864301	1	7469251	-0.204578787429242	0.365885606446184	-0.559133193066265	0.576070822853697	0.814990528379345	0.39783633531845	1.66955479523099
rs1193219	1	7492120	-0.204578787429242	0.365885606446184	-0.559133193066265	0.576070822853697	0.814990528379345	0.39783633531845	1.66955479523099
rs1193220	1	7492265	-0.204578787429242	0.365885606446184	-0.559133193066265	0.576070822853697	0.814990528379345	0.39783633531845	1.66955479523099
rs1193247	1	7513252	-0.167621948523702	0.365744065376444	-0.458303946370739	0.646734089297658	0.845673482367688	0.412928709699125	1.73193004502154
rs1193238	1	7526371	-0.167621948523702	0.365744065376444	-0.458303946370739	0.646734089297658	0.845673482367688	0.412928709699125	1.73193004502154
rs1149332	1	7528846	-0.167621948523702	0.365744065376444	-0.458303946370739	0.646734089297658	0.845673482367688	0.412928709699125	1.73193004502154
rs2693958	1	7541291	-0.167621948523702	0.365744065376444	-0.458303946370739	0.646734089297658	0.845673482367688	0.412928709699125	1.73193004502154
rs2796483	1	7541345	-0.167621948523702	0.365744065376444	-0.458303946370739	0.646734089297658	0.845673482367688	0.412928709699125	1.73193004502154
rs1725261	1	7562436	-0.0997253238336887	0.367020382610114	-0.271716036925467	0.785840369385087	0.905085989445839	0.44083471321801	1.85824896209123
rs11120955	1	7567037	-0.0997253238336887	0.367020382610114	-0.271716036925467	0.785840369385087	0.905085989445839	0.44083471321801	1.85824896209123
rs4908654	1	7611606	0.0262464771563362	0.365495981928646	0.0718105764606195	0.942752655754613	1.02659394925003	0.501513051284227	2.10143112714227
rs12755955	1	7616740	0.0262464771563362	0.365495981928646	0.0718105764606195	0.942752655754613	1.02659394925003	0.501513051284227	2.10143112714227
rs4317829	1	7633798	0.0262464771563362	0.365495981928646	0.0718105764606195	0.942752655754613	1.02659394925003	0.501513051284227	2.10143112714227
rs41319044	1	7636971	0.0262464771563362	0.365495981928646	0.0718105764606195	0.942752655754613	1.02659394925003	0.501513051284227	2.10143112714227
rs12139551	1	7682773	0.0911753438078616	0.362636547340708	0.251423483034102	0.801486713851179	1.09546107073473	0.538163808186935	2.22986930603563
rs17376559	1	7718093	0.0911753438078616	0.362636547340708	0.251423483034102	0.801486713851179	1.09546107073473	0.538163808186935	2.22986930603563
rs3011926	1	7737799	0.0911753438078616	0.362636547340708	0.251423483034102	0.801486713851179	1.09546107073473	0.538163808186935	2.22986930603563
rs9919220	1	7811961	0.0867800888849887	0.362169440400923	0.239611847948636	0.810631178981678	1.09065680578952	0.536294400355988	2.21805834113761
rs1044245	1	7829107	0.160572932199576	0.365394769010531	0.439450549974754	0.660335105449411	1.17418340579638	0.573727453528962	2.40306902165348
rs697673	1	7837842	0.160572932199576	0.365394769010531	0.439450549974754	0.660335105449411	1.17418340579638	0.573727453528962	2.40306902165348
rs17031578	1	7859191	0.1280618234366	0.365660192331266	0.350220850183723	0.726172960256626	1.13662327048164	0.555086038163465	2.32740939273982
rs707472	1	7906008	0.1280618234366	0.365660192331266	0.350220850183723	0.726172960256626	1.13662327048164	0.555086038163465	2.32740939273982
rs17374781	1	7919363	0.163246873193382	0.365716192113259	0.446375842015839	0.655325780253251	1.17732730436579	0.574901323998689	2.41102172450098
rs2859389	1	7920423	0.163246873193382	0.365716192113259	0.446375842015839	0.655325780253251	1.17732730436579	0.574901323998689	2.41102172450098
rs17031661	1	7923576	0.163246873193382	0.365716192113259	0.446375842015839	0.655325780253251	1.17732730436579	0.574901323998689	2.41102172450098
rs228703	1	7944264	0.163246873193382	0.365716192113259	0.446375842015839	0.655325780253251	1.17732730436579	0.574901323998689	2.41102172450098
rs227147	1	7955089	0.163246873193382	0.365716192113259	0.446375842015839	0.655325780253251	1.17732730436579	0.574901323998689	2.41102172450098
rs227163	1	7961206	0.163246873193382	0.365716192113259	0.446375842015839	0.655325780253251	1.17732730436579	0.574901323998689	2.41102172450098
rs12068202	1	7961294	0.163246873193382	0.365716192113259	0.446375842015839	0.655325780253251	1.17732730436579	0.574901323998689	2.41102172450098
rs2493215	1	8007716	0.163246873193382	0.365716192113259	0.446375842015839	0.655325780253251	1.17732730436579	0.574901323998689	2.41102172450098
rs226474	1	8009763	0.163246873193382	0.365716192113259	0.446375842015839	0.655325780253251	1.17732730436579	0.574901323998689	2.41102172450098
rs150914	1	8015436	0.163246873193382	0.365716192113259	0.446375842015839	0.655325780253251	1.17732730436579	0.574901323998689	2.41102172450098
rs178932	1	8030300	0.163246873193382	0.365716192113259	0.446375842015839	0.655325780253251	1.17732730436579	0.574901323998689	2.41102172450098
rs4908736	1	8187211	0.163246873193382	0.365716192113259	0.446375842015839	0.655325780253251	1.17732730436579	0.574901323998689	2.41102172450098
rs12566369	1	8192925	0.163246873193382	0.365716192113259	0.446375842015839	0.655325780253251	1.17732730436579	0.574901323998689	2.41102172450098
rs7529511	1	8195226	0.163246873193382	0.365716192113259	0.446375842015839	0.655325780253251	1.17732730436579	0.574901323998689	2.41102172450098
rs17032281	1	8222156	0.163246873193382	0.365716192113259	0.446375842015839	0.655325780253251	1.17732730436579	0.574901323998689	2.41102172450098
rs425371	1	8272526	0.124994238841906	0.364650826031694	0.342777884811489	0.731765564485033	1.13314192483825	0.554481752820618	2.31569499860806
rs17509537	1	8272696	0.124994238841906	0.364650826031694	0.342777884811489	0.731765564485033	1.13314192483825	0.554481752820618	2.31569499860806
rs428180	1	8278899	0.124994238841906	0.364650826031694	0.342777884811489	0.731765564485033	1.13314192483825	0.554481752820618	2.31569499860806
rs10864340	1	8280517	0.124994238841906	0.364650826031694	0.342777884811489	0.731765564485033	1.13314192483825	0.554481752820618	2.31569499860806
rs7528376	1	8295130	0.124994238841906	0.364650826031694	0.342777884811489	0.731765564485033	1.13314192483825	0.554481752820618	2.31569499860806
rs1107284	1	8372536	0.151534315956114	0.365079175321422	0.415072472492303	0.678088850295132	1.16361823179673	0.568916919082522	2.37997384847215
rs1466654	1	8375913	0.151534315956114	0.365079175321422	0.415072472492303	0.678088850295132	1.16361823179673	0.568916919082522	2.37997384847215
rs67401222	1	8490320	0.215322991496108	0.363693029400348	0.59204596758736	0.553819807334155	1.24026242649546	0.608039552225976	2.52985333099635
rs301801	1	8495945	0.215322991496108	0.363693029400348	0.59204596758736	0.553819807334155	1.24026242649546	0.608039552225976	2.52985333099635
rs17032657	1	8596742	0.318254880248377	0.36336776715389	0.87584785723053	0.381112749246721	1.37472660723663	0.674390510531251	2.80234258212736
rs17386406	1	8643497	0.318254880248377	0.36336776715389	0.87584785723053	0.381112749246721	1.37472660723663	0.674390510531251	2.80234258212736
rs12025126	1	8759554	0.357092069707755	0.364594408258043	0.979422782192046	0.327371124908451	1.42916744682582	0.699413627154826	2.9203314201576
rs11586056	1	8845199	0.395120083707724	0.36691458359316	1.07687211513467	0.281537402206183	1.48456245198116	0.723226737031386	3.04735093572275
rs11582339	1	8898807	0.395120083707724	0.36691458359316	1.07687211513467	0.281537402206183	1.48456245198116	0.723226737031386	3.04735093572275
rs10864368	1	8918313	0.360268331305707	0.366346830317939	0.983407802363249	0.32540677175125	1.43371407331934	0.699232862139761	2.93970171502478
rs4908796	1	8982906	0.394780126500357	0.367937373239532	1.07295467982631	0.283291450667007	1.48405785005221	0.721533027937253	3.05242811766771
rs10864370	1	8985036	0.394780126500357	0.367937373239532	1.07295467982631	0.283291450667007	1.48405785005221	0.721533027937253	3.05242811766771
rs2781079	1	8991116	0.394780126500357	0.367937373239532	1.07295467982631	0.283291450667007	1.48405785005221	0.721533027937253	3.05242811766771
rs2274327	1	9009406	0.394780126500357	0.367937373239532	1.07295467982631	0.283291450667007	1.48405785005221	0.721533027937253	3.05242811766771
rs2274333	1	9017204	0.394780126500357	0.367937373239532	1.07295467982631	0.283291450667007	1.48405785005221	0.721533027937253	3.05242811766771
rs7545200	1	9018034	0.394780126500357	0.367937373239532	1.07295467982631	0.283291450667007	1.48405785005221	0.721533027937253	3.05242811766771
rs12127547	1	9036614	0.394780126500357	0.367937373239532	1.07295467982631	0.283291450667007	1.48405785005221	0.721533027937253	3.05242811766771
rs6577546	1	9039022	0.394780126500357	0.367937373239532	1.07295467982631	0.283291450667007	1.48405785005221	0.721533027937253	3.05242811766771
rs4908803	1	9060170	0.394780126500357	0.367937373239532	1.07295467982631	0.283291450667007	1.48405785005221	0.721533027937253	3.05242811766771
rs7516862	1	9061161	0.394780126500357	0.367937373239532	1.07295467982631	0.283291450667007	1.48405785005221	0.721533027937253	3.05242811766771
rs7530465	1	9068386	0.394780126500357	0.367937373239532	1.07295467982631	0.283291450667007	1.48405785005221	0.721533027937253	3.05242811766771
rs769902	1	9080966	0.394780126500357	0.367937373239532	1.07295467982631	0.283291450667007	1.48405785005221	0.721533027937253	3.05242811766771
rs875995	1	9098272	0.394780126500357	0.367937373239532	1.07295467982631	0.283291450667007	1.48405785005221	0.721533027937253	3.05242811766771
rs2505972	1	9116899	0.394780126500357	0.367937373239532	1.07295467982631	0.283291450667007	1.48405785005221	0.721533027937253	3.05242811766771
rs1327257	1	9138890	0.427394672859256	0.367629428915472	1.16256925926767	0.245004309152235	1.53325767751607	0.745903526777156	3.15172005663986
rs3737669	1	9164133	0.427394672859256	0.367629428915472	1.16256925926767	0.245004309152235	1.53325767751607	0.745903526777156	3.15172005663986
rs4243826	1	9205673	0.427394672859256	0.367629428915472	1.16256925926767	0.245004309152235	1.53325767751607	0.745903526777156	3.15172005663986
rs6577556	1	9219383	0.427394672859256	0.367629428915472	1.16256925926767	0.245004309152235	1.53325767751607	0.745903526777156	3.15172005663986
rs797252	1	9223160	0.427394672859256	0.367629428915472	1.16256925926767	0.245004309152235	1.53325767751607	0.745903526777156	3.15172005663986
rs4908527	1	9234143	0.427394672859256	0.367629428915472	1.16256925926767	0.245004309152235	1.53325767751607	0.745903526777156	3.15172005663986
rs809972	1	9234363	0.427394672859256	0.367629428915472	1.16256925926767	0.245004309152235	1.53325767751607	0.745903526777156	3.15172005663986
rs4908817	1	9245572	0.427394672859256	0.367629428915472	1.16256925926767	0.245004309152235	1.53325767751607	0.745903526777156	3.15172005663986
rs743973	1	9260900	0.462468102036721	0.368542580388737	1.25485663433764	0.209530808912263	1.58798846991016	0.771147699113391	3.27007054999566
rs1009940	1	9278142	0.462468102036721	0.368542580388737	1.25485663433764	0.209530808912263	1.58798846991016	0.771147699113391	3.27007054999566
rs17033526	1	9280173	0.462468102036721	0.368542580388737	1.25485663433764	0.209530808912263	1.58798846991016	0.771147699113391	3.27007054999566
rs12402600	1	9281716	0.462468102036721	0.368542580388737	1.25485663433764	0.209530808912263	1.58798846991016	0.771147699113391	3.27007054999566
rs10489436	1	9285721	0.462468102036721	0.368542580388737	1.25485663433764	0.209530808912263	1.58798846991016	0.771147699113391	3.27007054999566
rs2268170	1	9315847	0.462468102036721	0.368542580388737	1.25485663433764	0.209530808912263	1.58798846991016	0.771147699113391	3.27007054999566
rs11121356	1	9330479	0.43523546449412	0.370209998901862	1.1756448118234	0.239736840583676	1.54532688572891	0.747982173617712	3.1926364932022
rs9442514	1	9355936	0.43523546449412	0.370209998901862	1.1756448118234	0.239736840583676	1.54532688572891	0.747982173617712	3.1926364932022
rs2072734	1	9356065	0.43523546449412	0.370209998901862	1.1756448118234	0.239736840583676	1.54532688572891	0.747982173617712	3.1926364932022
rs621846	1	9358243	0.43523546449412	0.370209998901862	1.1756448118234	0.239736840583676	1.54532688572891	0.747982173617712	3.1926364932022
rs9662290	1	9362341	0.43523546449412	0.370209998901862	1.1756448118234	0.239736840583676	1.54532688572891	0.747982173617712	3.1926364932022
rs1294028	1	9364634	0.43523546449412	0.370209998901862	1.1756448118234	0.239736840583676	1.54532688572891	0.747982173617712	3.1926364932022
rs2075972	1	9406979	0.43523546449412	0.370209998901862	1.1756448118234	0.239736840583676	1.54532688572891	0.747982173617712	3.1926364932022
rs9435245	1	9419290	0.43523546449412	0.370209998901862	1.1756448118234	0.239736840583676	1.54532688572891	0.747982173617712	3.1926364932022
rs11121389	1	9422435	0.43523546449412	0.370209998901862	1.1756448118234	0.239736840583676	1.54532688572891	0.747982173617712	3.1926364932022
rs17393334	1	9432911	0.43523546449412	0.370209998901862	1.1756448118234	0.239736840583676	1.54532688572891	0.747982173617712	3.1926364932022
rs17393468	1	9438540	0.43523546449412	0.370209998901862	1.1756448118234	0.239736840583676	1.54532688572891	0.747982173617712	3.1926364932022
rs11121406	1	9466292	0.43523546449412	0.370209998901862	1.1756448118234	0.239736840583676	1.54532688572891	0.747982173617712	3.1926364932022
rs12044809	1	9466803	0.43523546449412	0.370209998901862	1.1756448118234	0.239736840583676	1.54532688572891	0.747982173617712	3.1926364932022
rs9660890	1	9498113	0.399932028174181	0.369118450406609	1.08347883378257	0.278595940810944	1.49172329903893	0.723582916612202	3.07530533102427
rs9662546	1	9501492	0.399932028174181	0.369118450406609	1.08347883378257	0.278595940810944	1.49172329903893	0.723582916612202	3.07530533102427
rs10864425	1	9526979	0.399932028174181	0.369118450406609	1.08347883378257	0.278595940810944	1.49172329903893	0.723582916612202	3.07530533102427
rs9430155	1	9637591	0.40426060880046	0.372818502285023	1.0843362288157	0.27821574757249	1.49819433871563	0.721470595931637	3.11112648140723
rs4846189	1	9738879	0.406262891829534	0.367333731028503	1.10597763698975	0.268736198884408	1.50119715305317	0.730730017186977	3.08402944908488
rs11589267	1	9782556	0.406262891829534	0.367333731028503	1.10597763698975	0.268736198884408	1.50119715305317	0.730730017186977	3.08402944908488
rs1933734	1	9902128	0.406262891829534	0.367333731028503	1.10597763698975	0.268736198884408	1.50119715305317	0.730730017186977	3.08402944908488
rs10864439	1	9902900	0.406262891829534	0.367333731028503	1.10597763698975	0.268736198884408	1.50119715305317	0.730730017186977	3.08402944908488
rs11578833	1	10068175	0.347534530670858	0.365413916326474	0.95107086824892	0.341568401850438	1.41557319046267	0.691648953072515	2.89720305171425
rs12406448	1	10106775	0.347534530670858	0.365413916326474	0.95107086824892	0.341568401850438	1.41557319046267	0.691648953072515	2.89720305171425
rs9430244	1	10155283	0.347534530670858	0.365413916326474	0.95107086824892	0.341568401850438	1.41557319046267	0.691648953072515	2.89720305171425
rs6696978	1	10209557	0.347534530670858	0.365413916326474	0.95107086824892	0.341568401850438	1.41557319046267	0.691648953072515	2.89720305171425
rs2273299	1	10218439	0.347534530670858	0.365413916326474	0.95107086824892	0.341568401850438	1.41557319046267	0.691648953072515	2.89720305171425
rs17034560	1	10229158	0.347534530670858	0.365413916326474	0.95107086824892	0.341568401850438	1.41557319046267	0.691648953072515	2.89720305171425
rs10492972	1	10353112	0.252918949612827	0.361597072309325	0.699449660910059	0.484271061729658	1.28777889762645	0.633933441375522	2.61600726658879
rs17401966	1	10385471	0.252918949612827	0.361597072309325	0.699449660910059	0.484271061729658	1.28777889762645	0.633933441375522	2.61600726658879
rs663364	1	10484416	0.252918949612827	0.361597072309325	0.699449660910059	0.484271061729658	1.28777889762645	0.633933441375522	2.61600726658879
rs528713	1	10488555	0.252918949612827	0.361597072309325	0.699449660910059	0.484271061729658	1.28777889762645	0.633933441375522	2.61600726658879
rs1307494	1	10509703	0.252918949612827	0.361597072309325	0.699449660910059	0.484271061729658	1.28777889762645	0.633933441375522	2.61600726658879
rs9970001	1	10543836	0.225113988562752	0.362673730596441	0.620706628496466	0.534792667336294	1.25246547479465	0.615250040793968	2.54964593505473
rs670666	1	10549380	0.225113988562752	0.362673730596441	0.620706628496466	0.534792667336294	1.25246547479465	0.615250040793968	2.54964593505473
rs10864459	1	10563609	0.225113988562752	0.362673730596441	0.620706628496466	0.534792667336294	1.25246547479465	0.615250040793968	2.54964593505473
rs12028449	1	10617034	0.289024149369236	0.361910552798575	0.798606581472343	0.424518570202035	1.33512397054094	0.656836247643101	2.71385147075739
rs6687430	1	10633245	0.289024149369236	0.361910552798575	0.798606581472343	0.424518570202035	1.33512397054094	0.656836247643101	2.71385147075739
rs12090714	1	10649223	0.289024149369236	0.361910552798575	0.798606581472343	0.424518570202035	1.33512397054094	0.656836247643101	2.71385147075739
rs6668131	1	10652605	0.289024149369236	0.361910552798575	0.798606581472343	0.424518570202035	1.33512397054094	0.656836247643101	2.71385147075739
rs6657808	1	10656335	0.289024149369236	0.361910552798575	0.798606581472343	0.424518570202035	1.33512397054094	0.656836247643101	2.71385147075739
rs284301	1	10694125	0.289024149369236	0.361910552798575	0.798606581472343	0.424518570202035	1.33512397054094	0.656836247643101	2.71385147075739
rs734736	1	10760510	0.305992468926232	0.361589009081513	0.846243832752262	0.397416734049456	1.35797207952148	0.668497923352502	2.75855482020322
rs284278	1	10790536	0.305992468926232	0.361589009081513	0.846243832752262	0.397416734049456	1.35797207952148	0.668497923352502	2.75855482020322
rs2076492	1	10808587	0.305992468926232	0.361589009081513	0.846243832752262	0.397416734049456	1.35797207952148	0.668497923352502	2.75855482020322
rs17035680	1	10825686	0.305992468926232	0.361589009081513	0.846243832752262	0.397416734049456	1.35797207952148	0.668497923352502	2.75855482020322
rs718047	1	10858746	0.305992468926232	0.361589009081513	0.846243832752262	0.397416734049456	1.35797207952148	0.668497923352502	2.75855482020322
rs6688450	1	10876600	0.305992468926232	0.361589009081513	0.846243832752262	0.397416734049456	1.35797207952148	0.668497923352502	2.75855482020322
rs1281001	1	10929298	0.272960368094626	0.360821489654563	0.756496982360855	0.44935128098018	1.31384817348642	0.647750458549901	2.66491053798399
rs12065037	1	10934874	0.272960368094626	0.360821489654563	0.756496982360855	0.44935128098018	1.31384817348642	0.647750458549901	2.66491053798399
rs1280995	1	10935423	0.272960368094626	0.360821489654563	0.756496982360855	0.44935128098018	1.31384817348642	0.647750458549901	2.66491053798399
rs12755921	1	11000276	0.304534385060894	0.360243809236523	0.845356331608594	0.397911918122656	1.35599348517154	0.669286217804428	2.74728252713691
rs1281020	1	11007072	0.304534385060894	0.360243809236523	0.845356331608594	0.397911918122656	1.35599348517154	0.669286217804428	2.74728252713691
rs12030940	1	11017551	0.304534385060894	0.360243809236523	0.845356331608594	0.397911918122656	1.35599348517154	0.669286217804428	2.74728252713691
rs12758614	1	11018065	0.304534385060894	0.360243809236523	0.845356331608594	0.397911918122656	1.35599348517154	0.669286217804428	2.74728252713691
rs12085319	1	11029478	0.304534385060894	0.360243809236523	0.845356331608594	0.397911918122656	1.35599348517154	0.669286217804428	2.74728252713691
rs11121667	1	11038476	0.304534385060894	0.360243809236523	0.845356331608594	0.397911918122656	1.35599348517154	0.669286217804428	2.74728252713691
rs11121675	1	11060075	0.304534385060894	0.360243809236523	0.845356331608594	0.397911918122656	1.35599348517154	0.669286217804428	2.74728252713691
rs3765895	1	11074250	0.304534385060894	0.360243809236523	0.845356331608594	0.397911918122656	1.35599348517154	0.669286217804428	2.74728252713691
rs41274510	1	11181985	0.258660601127198	0.363216361465174	0.712139178102524	0.476378595728902	1.29519414278975	0.635563375860538	2.63943444702982
rs12732063	1	11191232	0.258660601127198	0.363216361465174	0.712139178102524	0.476378595728902	1.29519414278975	0.635563375860538	2.63943444702982
rs1057079	1	11205058	0.258660601127198	0.363216361465174	0.712139178102524	0.476378595728902	1.29519414278975	0.635563375860538	2.63943444702982
rs2076655	1	11289161	0.258660601127198	0.363216361465174	0.712139178102524	0.476378595728902	1.29519414278975	0.635563375860538	2.63943444702982
rs17036631	1	11347492	0.258255143554401	0.361736540177143	0.713931590731567	0.475269481836233	1.29466910296419	0.637151081327966	2.63072312876969
rs2744816	1	11361427	0.258255143554401	0.361736540177143	0.713931590731567	0.475269481836233	1.29466910296419	0.637151081327966	2.63072312876969
rs2744854	1	11419868	0.258255143554401	0.361736540177143	0.713931590731567	0.475269481836233	1.29466910296419	0.637151081327966	2.63072312876969
rs2335405	1	11436157	0.258255143554401	0.361736540177143	0.713931590731567	0.475269481836233	1.29466910296419	0.637151081327966	2.63072312876969
rs6702848	1	11453577	0.258255143554401	0.361736540177143	0.713931590731567	0.475269481836233	1.29466910296419	0.637151081327966	2.63072312876969
rs17419268	1	11473323	0.258255143554401	0.361736540177143	0.713931590731567	0.475269481836233	1.29466910296419	0.637151081327966	2.63072312876969
rs2890085	1	11476541	0.258255143554401	0.361736540177143	0.713931590731567	0.475269481836233	1.29466910296419	0.637151081327966	2.63072312876969
rs3123602	1	11489175	0.258255143554401	0.361736540177143	0.713931590731567	0.475269481836233	1.29466910296419	0.637151081327966	2.63072312876969
rs877307	1	11489255	0.258255143554401	0.361736540177143	0.713931590731567	0.475269481836233	1.29466910296419	0.637151081327966	2.63072312876969
rs11121745	1	11522312	0.258255143554401	0.361736540177143	0.713931590731567	0.475269481836233	1.29466910296419	0.637151081327966	2.63072312876969
rs7543377	1	11527304	0.258255143554401	0.361736540177143	0.713931590731567	0.475269481836233	1.29466910296419	0.637151081327966	2.63072312876969
rs4846010	1	11531059	0.258255143554401	0.361736540177143	0.713931590731567	0.475269481836233	1.29466910296419	0.637151081327966	2.63072312876969
rs2817637	1	11567190	0.258255143554401	0.361736540177143	0.713931590731567	0.475269481836233	1.29466910296419	0.637151081327966	2.63072312876969
rs2745291	1	11607932	0.258255143554401	0.361736540177143	0.713931590731567	0.475269481836233	1.29466910296419	0.637151081327966	2.63072312876969
rs714829	1	11651910	0.258255143554401	0.361736540177143	0.713931590731567	0.475269481836233	1.29466910296419	0.637151081327966	2.63072312876969
rs761092	1	11678195	0.258255143554401	0.361736540177143	0.713931590731567	0.475269481836233	1.29466910296419	0.637151081327966	2.63072312876969
rs7526268	1	11702155	0.258255143554401	0.361736540177143	0.713931590731567	0.475269481836233	1.29466910296419	0.637151081327966	2.63072312876969
rs3125815	1	11722688	0.258255143554401	0.361736540177143	0.713931590731567	0.475269481836233	1.29466910296419	0.637151081327966	2.63072312876969
rs2143296	1	11746500	0.258255143554401	0.361736540177143	0.713931590731567	0.475269481836233	1.29466910296419	0.637151081327966	2.63072312876969
rs9430624	1	11763677	0.258255143554401	0.361736540177143	0.713931590731567	0.475269481836233	1.29466910296419	0.637151081327966	2.63072312876969
rs2336034	1	11772340	0.258255143554401	0.361736540177143	0.713931590731567	0.475269481836233	1.29466910296419	0.637151081327966	2.63072312876969
rs7414943	1	11782814	0.258255143554401	0.361736540177143	0.713931590731567	0.475269481836233	1.29466910296419	0.637151081327966	2.63072312876969
rs11121821	1	11810844	0.258255143554401	0.361736540177143	0.713931590731567	0.475269481836233	1.29466910296419	0.637151081327966	2.63072312876969
rs4845881	1	11828319	0.258255143554401	0.361736540177143	0.713931590731567	0.475269481836233	1.29466910296419	0.637151081327966	2.63072312876969
rs6667720	1	11831615	0.258255143554401	0.361736540177143	0.713931590731567	0.475269481836233	1.29466910296419	0.637151081327966	2.63072312876969
rs4846042	1	11837299	0.258255143554401	0.361736540177143	0.713931590731567	0.475269481836233	1.29466910296419	0.637151081327966	2.63072312876969
rs4845882	1	11843167	0.258255143554401	0.361736540177143	0.713931590731567	0.475269481836233	1.29466910296419	0.637151081327966	2.63072312876969
rs4846048	1	11846252	0.258255143554401	0.361736540177143	0.713931590731567	0.475269481836233	1.29466910296419	0.637151081327966	2.63072312876969
rs4846051	1	11854457	0.258255143554401	0.361736540177143	0.713931590731567	0.475269481836233	1.29466910296419	0.637151081327966	2.63072312876969
rs1801131	1	11854476	0.258255143554401	0.361736540177143	0.713931590731567	0.475269481836233	1.29466910296419	0.637151081327966	2.63072312876969
rs9651118	1	11862214	0.258255143554401	0.361736540177143	0.713931590731567	0.475269481836233	1.29466910296419	0.637151081327966	2.63072312876969
rs17367504	1	11862778	0.258255143554401	0.361736540177143	0.713931590731567	0.475269481836233	1.29466910296419	0.637151081327966	2.63072312876969
rs7537765	1	11887303	0.258255143554401	0.361736540177143	0.713931590731567	0.475269481836233	1.29466910296419	0.637151081327966	2.63072312876969
rs198401	1	11888384	0.258255143554401	0.361736540177143	0.713931590731567	0.475269481836233	1.29466910296419	0.637151081327966	2.63072312876969
rs535107	1	11889468	0.258255143554401	0.361736540177143	0.713931590731567	0.475269481836233	1.29466910296419	0.637151081327966	2.63072312876969
rs5065	1	11906068	0.258255143554401	0.361736540177143	0.713931590731567	0.475269481836233	1.29466910296419	0.637151081327966	2.63072312876969
rs5063	1	11907648	0.258255143554401	0.361736540177143	0.713931590731567	0.475269481836233	1.29466910296419	0.637151081327966	2.63072312876969
rs198372	1	11909514	0.258255143554401	0.361736540177143	0.713931590731567	0.475269481836233	1.29466910296419	0.637151081327966	2.63072312876969
rs12562952	1	11927056	0.258255143554401	0.361736540177143	0.713931590731567	0.475269481836233	1.29466910296419	0.637151081327966	2.63072312876969
rs1009591	1	11928830	0.258255143554401	0.361736540177143	0.713931590731567	0.475269481836233	1.29466910296419	0.637151081327966	2.63072312876969
rs6675934	1	12052405	0.183015885520596	0.356149650368129	0.513873550995838	0.60734040041523	1.20083348379436	0.59747823106695	2.41347881951553
rs6665486	1	12117901	0.183015885520596	0.356149650368129	0.513873550995838	0.60734040041523	1.20083348379436	0.59747823106695	2.41347881951553
rs6690493	1	12135526	0.183015885520596	0.356149650368129	0.513873550995838	0.60734040041523	1.20083348379436	0.59747823106695	2.41347881951553
rs1201113	1	12144434	0.183015885520596	0.356149650368129	0.513873550995838	0.60734040041523	1.20083348379436	0.59747823106695	2.41347881951553
rs501525	1	12180805	0.183015885520596	0.356149650368129	0.513873550995838	0.60734040041523	1.20083348379436	0.59747823106695	2.41347881951553
rs1148472	1	12194451	0.183015885520596	0.356149650368129	0.513873550995838	0.60734040041523	1.20083348379436	0.59747823106695	2.41347881951553
rs1148471	1	12194612	0.183015885520596	0.356149650368129	0.513873550995838	0.60734040041523	1.20083348379436	0.59747823106695	2.41347881951553
rs3766735	1	12194745	0.183015885520596	0.356149650368129	0.513873550995838	0.60734040041523	1.20083348379436	0.59747823106695	2.41347881951553
rs1201157	1	12249031	0.183015885520596	0.356149650368129	0.513873550995838	0.60734040041523	1.20083348379436	0.59747823106695	2.41347881951553
rs5746059	1	12262792	0.183015885520596	0.356149650368129	0.513873550995838	0.60734040041523	1.20083348379436	0.59747823106695	2.41347881951553
rs235219	1	12264355	0.183015885520596	0.356149650368129	0.513873550995838	0.60734040041523	1.20083348379436	0.59747823106695	2.41347881951553
rs1061628	1	12267999	0.183015885520596	0.356149650368129	0.513873550995838	0.60734040041523	1.20083348379436	0.59747823106695	2.41347881951553
rs1800621	1	12268571	0.183015885520596	0.356149650368129	0.513873550995838	0.60734040041523	1.20083348379436	0.59747823106695	2.41347881951553
rs5746074	1	12268721	0.183015885520596	0.356149650368129	0.513873550995838	0.60734040041523	1.20083348379436	0.59747823106695	2.41347881951553
rs6685273	1	12373748	0.0752141941538152	0.35441708372011	0.212219437517897	0.831935843147433	1.0781150520962	0.538244000053075	2.15948912657045
rs11121906	1	12488475	0.0752141941538152	0.35441708372011	0.212219437517897	0.831935843147433	1.0781150520962	0.538244000053075	2.15948912657045
rs7519797	1	12515591	0.0752141941538152	0.35441708372011	0.212219437517897	0.831935843147433	1.0781150520962	0.538244000053075	2.15948912657045
rs12137084	1	12521029	0.0752141941538152	0.35441708372011	0.212219437517897	0.831935843147433	1.0781150520962	0.538244000053075	2.15948912657045
rs11121913	1	12526780	0.0752141941538152	0.35441708372011	0.212219437517897	0.831935843147433	1.0781150520962	0.538244000053075	2.15948912657045
rs12125606	1	12546694	0.0752141941538152	0.35441708372011	0.212219437517897	0.831935843147433	1.0781150520962	0.538244000053075	2.15948912657045
rs6541038	1	12626210	0.0752141941538152	0.35441708372011	0.212219437517897	0.831935843147433	1.0781150520962	0.538244000053075	2.15948912657045
rs4997711	1	12627680	0.0752141941538152	0.35441708372011	0.212219437517897	0.831935843147433	1.0781150520962	0.538244000053075	2.15948912657045
rs4618985	1	12671324	0.0752141941538152	0.35441708372011	0.212219437517897	0.831935843147433	1.0781150520962	0.538244000053075	2.15948912657045
rs5022242	1	12671703	0.0752141941538152	0.35441708372011	0.212219437517897	0.831935843147433	1.0781150520962	0.538244000053075	2.15948912657045
rs3000893	1	12683421	0.0752141941538152	0.35441708372011	0.212219437517897	0.831935843147433	1.0781150520962	0.538244000053075	2.15948912657045
rs4845911	1	12693125	0.0752141941538152	0.35441708372011	0.212219437517897	0.831935843147433	1.0781150520962	0.538244000053075	2.15948912657045
rs3000891	1	12699337	0.0752141941538152	0.35441708372011	0.212219437517897	0.831935843147433	1.0781150520962	0.538244000053075	2.15948912657045
rs17458785	1	12709554	0.0752141941538152	0.35441708372011	0.212219437517897	0.831935843147433	1.0781150520962	0.538244000053075	2.15948912657045
rs2493875	1	12710882	0.0752141941538152	0.35441708372011	0.212219437517897	0.831935843147433	1.0781150520962	0.538244000053075	2.15948912657045
rs2027589	1	12724931	0.0752141941538152	0.35441708372011	0.212219437517897	0.831935843147433	1.0781150520962	0.538244000053075	2.15948912657045
rs3010951	1	12757671	0.0752141941538152	0.35441708372011	0.212219437517897	0.831935843147433	1.0781150520962	0.538244000053075	2.15948912657045
rs4568844	1	12765166	0.0752141941538152	0.35441708372011	0.212219437517897	0.831935843147433	1.0781150520962	0.538244000053075	2.15948912657045
rs3000861	1	12775851	0.0752141941538152	0.35441708372011	0.212219437517897	0.831935843147433	1.0781150520962	0.538244000053075	2.15948912657045
rs3010874	1	12776134	0.0752141941538152	0.35441708372011	0.212219437517897	0.831935843147433	1.0781150520962	0.538244000053075	2.15948912657045
rs7513079	1	12785494	0.0752141941538152	0.35441708372011	0.212219437517897	0.831935843147433	1.0781150520962	0.538244000053075	2.15948912657045
rs11121969	1	12785749	0.0752141941538152	0.35441708372011	0.212219437517897	0.831935843147433	1.0781150520962	0.538244000053075	2.15948912657045
rs17038468	1	12788113	0.0752141941538152	0.35441708372011	0.212219437517897	0.831935843147433	1.0781150520962	0.538244000053075	2.15948912657045
rs12059239	1	12821075	0.0752141941538152	0.35441708372011	0.212219437517897	0.831935843147433	1.0781150520962	0.538244000053075	2.15948912657045
rs10927559	1	13775026	0.119036277563347	0.348054184242091	0.342005018047853	0.732347115875305	1.12641078098561	0.569412629766333	2.22826326848649
rs3795750	1	13802224	0.119036277563347	0.348054184242091	0.342005018047853	0.732347115875305	1.12641078098561	0.569412629766333	2.22826326848649
rs3013105	1	13802325	0.119036277563347	0.348054184242091	0.342005018047853	0.732347115875305	1.12641078098561	0.569412629766333	2.22826326848649
rs16850548	1	13804575	0.119036277563347	0.348054184242091	0.342005018047853	0.732347115875305	1.12641078098561	0.569412629766333	2.22826326848649
rs375996	1	13815792	0.119036277563347	0.348054184242091	0.342005018047853	0.732347115875305	1.12641078098561	0.569412629766333	2.22826326848649
rs10803381	1	13827439	0.119036277563347	0.348054184242091	0.342005018047853	0.732347115875305	1.12641078098561	0.569412629766333	2.22826326848649
rs2940305	1	13837629	0.119036277563347	0.348054184242091	0.342005018047853	0.732347115875305	1.12641078098561	0.569412629766333	2.22826326848649
rs2990683	1	13841055	0.119036277563347	0.348054184242091	0.342005018047853	0.732347115875305	1.12641078098561	0.569412629766333	2.22826326848649
rs3856278	1	13859570	0.119036277563347	0.348054184242091	0.342005018047853	0.732347115875305	1.12641078098561	0.569412629766333	2.22826326848649
rs10927854	1	13872988	0.119036277563347	0.348054184242091	0.342005018047853	0.732347115875305	1.12641078098561	0.569412629766333	2.22826326848649
rs1610562	1	13874853	0.119036277563347	0.348054184242091	0.342005018047853	0.732347115875305	1.12641078098561	0.569412629766333	2.22826326848649
rs10927872	1	13885203	0.119036277563347	0.348054184242091	0.342005018047853	0.732347115875305	1.12641078098561	0.569412629766333	2.22826326848649
rs1148455	1	13914230	0.119036277563347	0.348054184242091	0.342005018047853	0.732347115875305	1.12641078098561	0.569412629766333	2.22826326848649
rs12039416	1	13931159	0.119036277563347	0.348054184242091	0.342005018047853	0.732347115875305	1.12641078098561	0.569412629766333	2.22826326848649
rs4391657	1	13937281	0.119036277563347	0.348054184242091	0.342005018047853	0.732347115875305	1.12641078098561	0.569412629766333	2.22826326848649
rs1412838	1	13938377	0.119036277563347	0.348054184242091	0.342005018047853	0.732347115875305	1.12641078098561	0.569412629766333	2.22826326848649
rs1061615	1	13943724	0.119036277563347	0.348054184242091	0.342005018047853	0.732347115875305	1.12641078098561	0.569412629766333	2.22826326848649
rs876931	1	13944568	0.119036277563347	0.348054184242091	0.342005018047853	0.732347115875305	1.12641078098561	0.569412629766333	2.22826326848649
rs1772635	1	13948225	0.119036277563347	0.348054184242091	0.342005018047853	0.732347115875305	1.12641078098561	0.569412629766333	2.22826326848649
rs10927910	1	13948765	0.119036277563347	0.348054184242091	0.342005018047853	0.732347115875305	1.12641078098561	0.569412629766333	2.22826326848649
rs17390405	1	13949087	0.119036277563347	0.348054184242091	0.342005018047853	0.732347115875305	1.12641078098561	0.569412629766333	2.22826326848649
rs12561812	1	13973250	0.119036277563347	0.348054184242091	0.342005018047853	0.732347115875305	1.12641078098561	0.569412629766333	2.22826326848649
rs4344326	1	14043609	0.0688252430702601	0.346639194091659	0.198550089670648	0.842614698835835	1.07124898460589	0.543031702187859	2.11327328109135
rs2359756	1	14096420	0.0688252430702601	0.346639194091659	0.198550089670648	0.842614698835835	1.07124898460589	0.543031702187859	2.11327328109135
rs11580688	1	14117228	0.0688252430702601	0.346639194091659	0.198550089670648	0.842614698835835	1.07124898460589	0.543031702187859	2.11327328109135
rs16852976	1	14119150	0.0688252430702601	0.346639194091659	0.198550089670648	0.842614698835835	1.07124898460589	0.543031702187859	2.11327328109135
rs2281164	1	14130628	0.0688252430702601	0.346639194091659	0.198550089670648	0.842614698835835	1.07124898460589	0.543031702187859	2.11327328109135
rs2244634	1	14134154	0.0688252430702601	0.346639194091659	0.198550089670648	0.842614698835835	1.07124898460589	0.543031702187859	2.11327328109135
rs2697971	1	14148441	0.0688252430702601	0.346639194091659	0.198550089670648	0.842614698835835	1.07124898460589	0.543031702187859	2.11327328109135
rs2495090	1	14155055	0.0688252430702601	0.346639194091659	0.198550089670648	0.842614698835835	1.07124898460589	0.543031702187859	2.11327328109135
rs2697983	1	14157577	0.0688252430702601	0.346639194091659	0.198550089670648	0.842614698835835	1.07124898460589	0.543031702187859	2.11327328109135
rs2495082	1	14157986	0.0688252430702601	0.346639194091659	0.198550089670648	0.842614698835835	1.07124898460589	0.543031702187859	2.11327328109135
rs17350970	1	14216150	0.101407361927893	0.346487832590528	0.292672216423064	0.769772708510503	1.1067273885513	0.561182682086577	2.18261459533176
rs11576840	1	14220819	0.101407361927893	0.346487832590528	0.292672216423064	0.769772708510503	1.1067273885513	0.561182682086577	2.18261459533176
rs1203709	1	14228490	0.101407361927893	0.346487832590528	0.292672216423064	0.769772708510503	1.1067273885513	0.561182682086577	2.18261459533176
rs7536590	1	14232891	0.101407361927893	0.346487832590528	0.292672216423064	0.769772708510503	1.1067273885513	0.561182682086577	2.18261459533176
rs2143087	1	14240592	0.101407361927893	0.346487832590528	0.292672216423064	0.769772708510503	1.1067273885513	0.561182682086577	2.18261459533176
rs11580525	1	14246931	0.101407361927893	0.346487832590528	0.292672216423064	0.769772708510503	1.1067273885513	0.561182682086577	2.18261459533176
rs10927957	1	14249565	0.101407361927893	0.346487832590528	0.292672216423064	0.769772708510503	1.1067273885513	0.561182682086577	2.18261459533176
rs1534946	1	14252247	0.101407361927893	0.346487832590528	0.292672216423064	0.769772708510503	1.1067273885513	0.561182682086577	2.18261459533176
rs7538374	1	14255978	0.101407361927893	0.346487832590528	0.292672216423064	0.769772708510503	1.1067273885513	0.561182682086577	2.18261459533176
rs2359898	1	14300092	0.0722126714476578	0.347082029239691	0.208056497784818	0.835184853573658	1.07488391687616	0.544401580037653	2.12228523414486
rs12125722	1	14315684	0.0722126714476578	0.347082029239691	0.208056497784818	0.835184853573658	1.07488391687616	0.544401580037653	2.12228523414486
rs6689383	1	14337994	0.0722126714476578	0.347082029239691	0.208056497784818	0.835184853573658	1.07488391687616	0.544401580037653	2.12228523414486
rs7414562	1	14359780	0.0722126714476578	0.347082029239691	0.208056497784818	0.835184853573658	1.07488391687616	0.544401580037653	2.12228523414486
rs7527265	1	14363685	0.0722126714476578	0.347082029239691	0.208056497784818	0.835184853573658	1.07488391687616	0.544401580037653	2.12228523414486
rs12037685	1	14406741	0.102513861939686	0.347598939481073	0.294919950252806	0.76805503131979	1.10795266017631	0.560581826095689	2.18979467411813
rs4661471	1	14423009	0.102513861939686	0.347598939481073	0.294919950252806	0.76805503131979	1.10795266017631	0.560581826095689	2.18979467411813
rs7519796	1	14441384	0.102513861939686	0.347598939481073	0.294919950252806	0.76805503131979	1.10795266017631	0.560581826095689	2.18979467411813
rs10928016	1	14441738	0.102513861939686	0.347598939481073	0.294919950252806	0.76805503131979	1.10795266017631	0.560581826095689	2.18979467411813
rs10803459	1	14464167	0.102513861939686	0.347598939481073	0.294919950252806	0.76805503131979	1.10795266017631	0.560581826095689	2.18979467411813
rs1934656	1	14468557	0.102513861939686	0.347598939481073	0.294919950252806	0.76805503131979	1.10795266017631	0.560581826095689	2.18979467411813
rs10803463	1	14468901	0.102513861939686	0.347598939481073	0.294919950252806	0.76805503131979	1.10795266017631	0.560581826095689	2.18979467411813
rs74310449	1	14469986	0.102513861939686	0.347598939481073	0.294919950252806	0.76805503131979	1.10795266017631	0.560581826095689	2.18979467411813
rs10928041	1	14486566	0.102513861939686	0.347598939481073	0.294919950252806	0.76805503131979	1.10795266017631	0.560581826095689	2.18979467411813
rs12092197	1	14495224	0.102513861939686	0.347598939481073	0.294919950252806	0.76805503131979	1.10795266017631	0.560581826095689	2.18979467411813
rs526188	1	14507529	0.0722834448651879	0.350042706909224	0.206498931240219	0.836401199499016	1.07495999277645	0.541289912699093	2.13478758602384
rs10754914	1	14507739	0.0722834448651879	0.350042706909224	0.206498931240219	0.836401199499016	1.07495999277645	0.541289912699093	2.13478758602384
rs12736835	1	14510164	0.0722834448651879	0.350042706909224	0.206498931240219	0.836401199499016	1.07495999277645	0.541289912699093	2.13478758602384
rs12723920	1	14553662	0.0722834448651879	0.350042706909224	0.206498931240219	0.836401199499016	1.07495999277645	0.541289912699093	2.13478758602384
rs4478803	1	14559081	0.0722834448651879	0.350042706909224	0.206498931240219	0.836401199499016	1.07495999277645	0.541289912699093	2.13478758602384
rs6662041	1	14575842	0.0722834448651879	0.350042706909224	0.206498931240219	0.836401199499016	1.07495999277645	0.541289912699093	2.13478758602384
rs4662138	1	14586554	0.0722834448651879	0.350042706909224	0.206498931240219	0.836401199499016	1.07495999277645	0.541289912699093	2.13478758602384
rs10803478	1	14593177	0.0722834448651879	0.350042706909224	0.206498931240219	0.836401199499016	1.07495999277645	0.541289912699093	2.13478758602384
rs10928063	1	14620539	0.0722834448651879	0.350042706909224	0.206498931240219	0.836401199499016	1.07495999277645	0.541289912699093	2.13478758602384
rs1538534	1	14622770	0.0722834448651879	0.350042706909224	0.206498931240219	0.836401199499016	1.07495999277645	0.541289912699093	2.13478758602384
rs12143153	1	14631625	0.0722834448651879	0.350042706909224	0.206498931240219	0.836401199499016	1.07495999277645	0.541289912699093	2.13478758602384
rs11803759	1	14665131	0.0512545442018804	0.349674767456986	0.1465777601702	0.883465308867379	1.05259079006854	0.530408401653816	2.08885712949214
rs2789746	1	14673025	0.0512545442018804	0.349674767456986	0.1465777601702	0.883465308867379	1.05259079006854	0.530408401653816	2.08885712949214
rs1556085	1	14719943	0.048980732214083	0.347643584024573	0.140893531377875	0.887954052384851	1.05020011551409	0.531314745400695	2.07583224853666
rs820668	1	14726096	0.048980732214083	0.347643584024573	0.140893531377875	0.887954052384851	1.05020011551409	0.531314745400695	2.07583224853666
rs12122566	1	14726396	0.048980732214083	0.347643584024573	0.140893531377875	0.887954052384851	1.05020011551409	0.531314745400695	2.07583224853666
rs10754855	1	14742723	0.048980732214083	0.347643584024573	0.140893531377875	0.887954052384851	1.05020011551409	0.531314745400695	2.07583224853666
rs1079221	1	14766669	0.0478568568410163	0.346138419001203	0.138259303833158	0.890035487391306	1.04902048447078	0.532285944485802	2.06739251381577
rs4450012	1	14775550	0.0478568568410163	0.346138419001203	0.138259303833158	0.890035487391306	1.04902048447078	0.532285944485802	2.06739251381577
rs10492983	1	14781984	0.0478568568410163	0.346138419001203	0.138259303833158	0.890035487391306	1.04902048447078	0.532285944485802	2.06739251381577
rs4661496	1	14790631	0.0478568568410163	0.346138419001203	0.138259303833158	0.890035487391306	1.04902048447078	0.532285944485802	2.06739251381577
rs2480054	1	14792535	0.0478568568410163	0.346138419001203	0.138259303833158	0.890035487391306	1.04902048447078	0.532285944485802	2.06739251381577
rs2480057	1	14796432	0.0478568568410163	0.346138419001203	0.138259303833158	0.890035487391306	1.04902048447078	0.532285944485802	2.06739251381577
rs4369222	1	14805215	0.0478568568410163	0.346138419001203	0.138259303833158	0.890035487391306	1.04902048447078	0.532285944485802	2.06739251381577
rs2480063	1	14811781	0.0478568568410163	0.346138419001203	0.138259303833158	0.890035487391306	1.04902048447078	0.532285944485802	2.06739251381577
rs12129734	1	14819757	0.0478568568410163	0.346138419001203	0.138259303833158	0.890035487391306	1.04902048447078	0.532285944485802	2.06739251381577
rs3892594	1	14849088	0.0478568568410163	0.346138419001203	0.138259303833158	0.890035487391306	1.04902048447078	0.532285944485802	2.06739251381577
rs6673698	1	14849996	0.0478568568410163	0.346138419001203	0.138259303833158	0.890035487391306	1.04902048447078	0.532285944485802	2.06739251381577
rs17403250	1	14883844	0.0169231887923798	0.346890265555581	0.0487854243049326	0.961090298062791	1.01706719716519	0.515312517794597	2.0073754233189
rs6685406	1	14910920	0.0169231887923798	0.346890265555581	0.0487854243049326	0.961090298062791	1.01706719716519	0.515312517794597	2.0073754233189
rs4661292	1	14915147	0.0169231887923798	0.346890265555581	0.0487854243049326	0.961090298062791	1.01706719716519	0.515312517794597	2.0073754233189
rs1543362	1	14919085	0.0169231887923798	0.346890265555581	0.0487854243049326	0.961090298062791	1.01706719716519	0.515312517794597	2.0073754233189
rs6668635	1	14941194	0.0417042866344907	0.346020238392524	0.120525570493312	0.904066824961955	1.04258612650877	0.529143625277096	2.05423589978871
rs10927473	1	14960173	0.0417042866344907	0.346020238392524	0.120525570493312	0.904066824961955	1.04258612650877	0.529143625277096	2.05423589978871
rs2294886	1	14966380	0.0417042866344907	0.346020238392524	0.120525570493312	0.904066824961955	1.04258612650877	0.529143625277096	2.05423589978871
rs6429671	1	14984655	0.0417042866344907	0.346020238392524	0.120525570493312	0.904066824961955	1.04258612650877	0.529143625277096	2.05423589978871
rs10927504	1	15017015	0.0109302109441351	0.34412084250305	0.0317627112168838	0.974661283760127	1.01099016393361	0.515021495496213	1.98457951854172
rs7534010	1	15032340	0.0109302109441351	0.34412084250305	0.0317627112168838	0.974661283760127	1.01099016393361	0.515021495496213	1.98457951854172
rs12140709	1	15048049	-0.0641848703751744	0.346599690449588	-0.185184442293984	0.853084371296427	0.937831606222688	0.475437301537334	1.84993503619985
rs12045403	1	15048871	-0.0641848703751744	0.346599690449588	-0.185184442293984	0.853084371296427	0.937831606222688	0.475437301537334	1.84993503619985
rs6658908	1	15056096	-0.0641848703751744	0.346599690449588	-0.185184442293984	0.853084371296427	0.937831606222688	0.475437301537334	1.84993503619985
rs6429674	1	15072614	-0.0641848703751744	0.346599690449588	-0.185184442293984	0.853084371296427	0.937831606222688	0.475437301537334	1.84993503619985
rs4661524	1	15099722	-0.000693970122696535	0.34725138502478	-0.00199846610445344	0.998405455811368	0.999306270618877	0.505955435973762	1.97371735037549
rs804136	1	15133668	-0.0309081608220131	0.345287732006372	-0.0895142165706678	0.928673255749684	0.96956461300435	0.492790021496489	1.90761885952062
rs705579	1	15153656	-0.0016313455420579	0.345842111011792	-0.00471702401215761	0.996236373324748	0.998369984378796	0.506879547189579	1.96642896963393
rs2103117	1	15156736	-0.0016313455420579	0.345842111011792	-0.00471702401215761	0.996236373324748	0.998369984378796	0.506879547189579	1.96642896963393
rs3845598	1	15189693	0.0583000377862144	0.345749157474565	0.168619464504417	0.866095969332117	1.06003299795558	0.538284358602612	2.08750252314918
rs4661540	1	15202204	0.0583000377862144	0.345749157474565	0.168619464504417	0.866095969332117	1.06003299795558	0.538284358602612	2.08750252314918
rs2807562	1	15234029	-0.00891544498322813	0.347357896606811	-0.025666452584839	0.979523381995971	0.991124179751579	0.501708039886867	1.957965712309
rs10927578	1	15253590	-0.00891544498322813	0.347357896606811	-0.025666452584839	0.979523381995971	0.991124179751579	0.501708039886867	1.957965712309
rs6693394	1	15265404	-0.00891544498322813	0.347357896606811	-0.025666452584839	0.979523381995971	0.991124179751579	0.501708039886867	1.957965712309
rs10803326	1	15272745	-0.00891544498322813	0.347357896606811	-0.025666452584839	0.979523381995971	0.991124179751579	0.501708039886867	1.957965712309
rs4661548	1	15277710	-0.00891544498322813	0.347357896606811	-0.025666452584839	0.979523381995971	0.991124179751579	0.501708039886867	1.957965712309
rs4421580	1	15289210	-0.00891544498322813	0.347357896606811	-0.025666452584839	0.979523381995971	0.991124179751579	0.501708039886867	1.957965712309
rs10927602	1	15295333	-0.00891544498322813	0.347357896606811	-0.025666452584839	0.979523381995971	0.991124179751579	0.501708039886867	1.957965712309
rs4080918	1	15309861	-0.00891544498322813	0.347357896606811	-0.025666452584839	0.979523381995971	0.991124179751579	0.501708039886867	1.957965712309
rs10927617	1	15316647	-0.00891544498322813	0.347357896606811	-0.025666452584839	0.979523381995971	0.991124179751579	0.501708039886867	1.957965712309
rs6429703	1	15339960	-0.075463153340561	0.350054292329284	-0.21557556925934	0.829318600937287	0.927313898323915	0.466932969299476	1.84161565484397
rs6663935	1	15340867	-0.075463153340561	0.350054292329284	-0.21557556925934	0.829318600937287	0.927313898323915	0.466932969299476	1.84161565484397
rs10927631	1	15346330	-0.075463153340561	0.350054292329284	-0.21557556925934	0.829318600937287	0.927313898323915	0.466932969299476	1.84161565484397
rs6684496	1	15352820	-0.075463153340561	0.350054292329284	-0.21557556925934	0.829318600937287	0.927313898323915	0.466932969299476	1.84161565484397
rs12081961	1	15354997	-0.075463153340561	0.350054292329284	-0.21557556925934	0.829318600937287	0.927313898323915	0.466932969299476	1.84161565484397
rs4520412	1	15359967	-0.075463153340561	0.350054292329284	-0.21557556925934	0.829318600937287	0.927313898323915	0.466932969299476	1.84161565484397
rs10754879	1	15373038	-0.075463153340561	0.350054292329284	-0.21557556925934	0.829318600937287	0.927313898323915	0.466932969299476	1.84161565484397
rs10803341	1	15376091	-0.075463153340561	0.350054292329284	-0.21557556925934	0.829318600937287	0.927313898323915	0.466932969299476	1.84161565484397
rs12138732	1	15377554	-0.075463153340561	0.350054292329284	-0.21557556925934	0.829318600937287	0.927313898323915	0.466932969299476	1.84161565484397
rs2221926	1	15413355	-0.0431766471873741	0.348983976003249	-0.12372100198369	0.901536182241448	0.957742192658785	0.483267359009356	1.89805930505871
rs4661575	1	15414413	-0.0431766471873741	0.348983976003249	-0.12372100198369	0.901536182241448	0.957742192658785	0.483267359009356	1.89805930505871
rs10803354	1	15438990	-0.0431766471873741	0.348983976003249	-0.12372100198369	0.901536182241448	0.957742192658785	0.483267359009356	1.89805930505871
rs11808042	1	15514084	-0.161157894546101	0.352104875499285	-0.457698560173525	0.647169022585553	0.851157667343074	0.426866717908105	1.69717934025689
rs742668	1	15519682	-0.161157894546101	0.352104875499285	-0.457698560173525	0.647169022585553	0.851157667343074	0.426866717908105	1.69717934025689
rs4369223	1	15528334	-0.161157894546101	0.352104875499285	-0.457698560173525	0.647169022585553	0.851157667343074	0.426866717908105	1.69717934025689
rs2312335	1	15544623	-0.161157894546101	0.352104875499285	-0.457698560173525	0.647169022585553	0.851157667343074	0.426866717908105	1.69717934025689
rs11585810	1	15569712	-0.150635076642244	0.353309612743967	-0.4263543113711	0.669849688147824	0.860161534428077	0.430364860356638	1.71918744642984
rs1752020	1	15572133	-0.150635076642244	0.353309612743967	-0.4263543113711	0.669849688147824	0.860161534428077	0.430364860356638	1.71918744642984
rs10927751	1	15589886	-0.150635076642244	0.353309612743967	-0.4263543113711	0.669849688147824	0.860161534428077	0.430364860356638	1.71918744642984
rs10927753	1	15591929	-0.150635076642244	0.353309612743967	-0.4263543113711	0.669849688147824	0.860161534428077	0.430364860356638	1.71918744642984
rs10489962	1	15639581	-0.145513403294322	0.352087985796006	-0.41328704518373	0.679396320169613	0.86457830179885	0.433611695824934	1.72388255930065
rs7518884	1	15647828	-0.145513403294322	0.352087985796006	-0.41328704518373	0.679396320169613	0.86457830179885	0.433611695824934	1.72388255930065
rs4661330	1	15687059	-0.145513403294322	0.352087985796006	-0.41328704518373	0.679396320169613	0.86457830179885	0.433611695824934	1.72388255930065
rs10803382	1	15691540	-0.145513403294322	0.352087985796006	-0.41328704518373	0.679396320169613	0.86457830179885	0.433611695824934	1.72388255930065
rs2253371	1	15724003	-0.145513403294322	0.352087985796006	-0.41328704518373	0.679396320169613	0.86457830179885	0.433611695824934	1.72388255930065
rs2253372	1	15724033	-0.145513403294322	0.352087985796006	-0.41328704518373	0.679396320169613	0.86457830179885	0.433611695824934	1.72388255930065
rs742362	1	15726791	-0.145513403294322	0.352087985796006	-0.41328704518373	0.679396320169613	0.86457830179885	0.433611695824934	1.72388255930065
rs2092324	1	15733394	-0.145513403294322	0.352087985796006	-0.41328704518373	0.679396320169613	0.86457830179885	0.433611695824934	1.72388255930065
rs6693417	1	15763340	-0.145513403294322	0.352087985796006	-0.41328704518373	0.679396320169613	0.86457830179885	0.433611695824934	1.72388255930065
rs6662685	1	15974814	-0.0987826170076929	0.352344520000161	-0.280358034254791	0.779202830276625	0.905939622485831	0.454127230773182	1.80726136636296
rs17448778	1	15985306	-0.0987826170076929	0.352344520000161	-0.280358034254791	0.779202830276625	0.905939622485831	0.454127230773182	1.80726136636296
rs10492987	1	15993338	-0.0987826170076929	0.352344520000161	-0.280358034254791	0.779202830276625	0.905939622485831	0.454127230773182	1.80726136636296
rs41393951	1	16053493	-0.0987826170076929	0.352344520000161	-0.280358034254791	0.779202830276625	0.905939622485831	0.454127230773182	1.80726136636296
rs12091731	1	16087824	-0.0987826170076929	0.352344520000161	-0.280358034254791	0.779202830276625	0.905939622485831	0.454127230773182	1.80726136636296
rs12135073	1	16167799	-0.0362932697692721	0.353252697953142	-0.102740247928938	0.918169129418582	0.964357435125753	0.482551051415618	1.92722668400391
rs10737911	1	16167855	-0.0362932697692721	0.353252697953142	-0.102740247928938	0.918169129418582	0.964357435125753	0.482551051415618	1.92722668400391
rs848210	1	16259813	-0.0362932697692721	0.353252697953142	-0.102740247928938	0.918169129418582	0.964357435125753	0.482551051415618	1.92722668400391
rs41339145	1	16296695	-0.00520679968463119	0.353877171903621	-0.0147135788856402	0.988260686147363	0.994806732200721	0.497178552611877	1.99051312497875
rs10927875	1	16299312	-0.00520679968463119	0.353877171903621	-0.0147135788856402	0.988260686147363	0.994806732200721	0.497178552611877	1.99051312497875
rs848306	1	16317706	-0.00520679968463119	0.353877171903621	-0.0147135788856402	0.988260686147363	0.994806732200721	0.497178552611877	1.99051312497875
rs1739828	1	16327422	-0.00520679968463119	0.353877171903621	-0.0147135788856402	0.988260686147363	0.994806732200721	0.497178552611877	1.99051312497875
rs945403	1	16374330	0.0263773581195472	0.354450897004796	0.0744175239573178	0.94067816536341	1.026728319648	0.512555439077669	2.05669662634772
rs11260822	1	16485811	0.0606638031802594	0.352959189555599	0.17187200383319	0.863538156738729	1.06254163101464	0.531987009405833	2.12222234317376
rs12401559	1	16488267	0.0606638031802594	0.352959189555599	0.17187200383319	0.863538156738729	1.06254163101464	0.531987009405833	2.12222234317376
rs6677710	1	16507618	0.0606638031802594	0.352959189555599	0.17187200383319	0.863538156738729	1.06254163101464	0.531987009405833	2.12222234317376
rs16852669	1	16723139	0.057810063942197	0.352211550284467	0.164134492169567	0.869625269187744	1.05951373673538	0.531248929069161	2.113075993015
rs11260756	1	16759616	0.057810063942197	0.352211550284467	0.164134492169567	0.869625269187744	1.05951373673538	0.531248929069161	2.113075993015
rs279779	1	16776804	0.057810063942197	0.352211550284467	0.164134492169567	0.869625269187744	1.05951373673538	0.531248929069161	2.113075993015
rs156851	1	16814994	0.057810063942197	0.352211550284467	0.164134492169567	0.869625269187744	1.05951373673538	0.531248929069161	2.113075993015
rs11203277	1	17299727	0.0338659080078263	0.357396571042763	0.0947572269902225	0.924507661855899	1.03444588651797	0.513435240630728	2.08415435375923
rs3738815	1	17314702	0.0338659080078263	0.357396571042763	0.0947572269902225	0.924507661855899	1.03444588651797	0.513435240630728	2.08415435375923
rs9435739	1	17342924	0.0338659080078263	0.357396571042763	0.0947572269902225	0.924507661855899	1.03444588651797	0.513435240630728	2.08415435375923
rs4920653	1	17366871	0.0338659080078263	0.357396571042763	0.0947572269902225	0.924507661855899	1.03444588651797	0.513435240630728	2.08415435375923
rs2647169	1	17371223	0.0338659080078263	0.357396571042763	0.0947572269902225	0.924507661855899	1.03444588651797	0.513435240630728	2.08415435375923
rs2746535	1	17392352	0.0338659080078263	0.357396571042763	0.0947572269902225	0.924507661855899	1.03444588651797	0.513435240630728	2.08415435375923
rs10157387	1	17394623	0.0338659080078263	0.357396571042763	0.0947572269902225	0.924507661855899	1.03444588651797	0.513435240630728	2.08415435375923
rs11581590	1	17396592	0.0338659080078263	0.357396571042763	0.0947572269902225	0.924507661855899	1.03444588651797	0.513435240630728	2.08415435375923
rs2076607	1	17422660	0.0338659080078263	0.357396571042763	0.0947572269902225	0.924507661855899	1.03444588651797	0.513435240630728	2.08415435375923
rs2235914	1	17424845	0.0338659080078263	0.357396571042763	0.0947572269902225	0.924507661855899	1.03444588651797	0.513435240630728	2.08415435375923
rs2746502	1	17428218	0.0338659080078263	0.357396571042763	0.0947572269902225	0.924507661855899	1.03444588651797	0.513435240630728	2.08415435375923
rs1022579	1	17439195	0.0338659080078263	0.357396571042763	0.0947572269902225	0.924507661855899	1.03444588651797	0.513435240630728	2.08415435375923
rs11203327	1	17520008	0.00363675198127895	0.359185876246419	0.0101249860358762	0.991921567991069	1.00364337298765	0.496402809726259	2.02919886915528
rs6667138	1	17540695	0.00363675198127895	0.359185876246419	0.0101249860358762	0.991921567991069	1.00364337298765	0.496402809726259	2.02919886915528
rs2977283	1	17541949	0.00363675198127895	0.359185876246419	0.0101249860358762	0.991921567991069	1.00364337298765	0.496402809726259	2.02919886915528
rs11589046	1	17546590	0.00363675198127895	0.359185876246419	0.0101249860358762	0.991921567991069	1.00364337298765	0.496402809726259	2.02919886915528
rs2293912	1	17550121	0.00363675198127895	0.359185876246419	0.0101249860358762	0.991921567991069	1.00364337298765	0.496402809726259	2.02919886915528
rs3003482	1	17550601	0.00363675198127895	0.359185876246419	0.0101249860358762	0.991921567991069	1.00364337298765	0.496402809726259	2.02919886915528
rs10127662	1	17554853	0.00363675198127895	0.359185876246419	0.0101249860358762	0.991921567991069	1.00364337298765	0.496402809726259	2.02919886915528
rs4268393	1	17559196	0.00363675198127895	0.359185876246419	0.0101249860358762	0.991921567991069	1.00364337298765	0.496402809726259	2.02919886915528
rs2977313	1	17569949	0.00363675198127895	0.359185876246419	0.0101249860358762	0.991921567991069	1.00364337298765	0.496402809726259	2.02919886915528
rs3750300	1	17586134	0.035760181810483	0.356980126172719	0.100174153093276	0.920206065622509	1.03640726737075	0.514828797570516	2.08640237090038
rs4363467	1	17586653	0.035760181810483	0.356980126172719	0.100174153093276	0.920206065622509	1.03640726737075	0.514828797570516	2.08640237090038
rs3003427	1	17589048	0.035760181810483	0.356980126172719	0.100174153093276	0.920206065622509	1.03640726737075	0.514828797570516	2.08640237090038
rs2977268	1	17590522	0.035760181810483	0.356980126172719	0.100174153093276	0.920206065622509	1.03640726737075	0.514828797570516	2.08640237090038
rs2272629	1	17593316	0.035760181810483	0.356980126172719	0.100174153093276	0.920206065622509	1.03640726737075	0.514828797570516	2.08640237090038
rs2477137	1	17630605	0.0704914029322523	0.355614394295045	0.198224267811182	0.842869601227837	1.07303534443351	0.534452291927545	2.15436413650861
rs2501795	1	17633499	0.0704914029322523	0.355614394295045	0.198224267811182	0.842869601227837	1.07303534443351	0.534452291927545	2.15436413650861
rs2477134	1	17633572	0.0704914029322523	0.355614394295045	0.198224267811182	0.842869601227837	1.07303534443351	0.534452291927545	2.15436413650861
rs1748041	1	17655407	0.0704914029322523	0.355614394295045	0.198224267811182	0.842869601227837	1.07303534443351	0.534452291927545	2.15436413650861
rs11203367	1	17657616	0.0704914029322523	0.355614394295045	0.198224267811182	0.842869601227837	1.07303534443351	0.534452291927545	2.15436413650861
rs16825533	1	17665881	0.0704914029322523	0.355614394295045	0.198224267811182	0.842869601227837	1.07303534443351	0.534452291927545	2.15436413650861
rs2240335	1	17674537	0.0704914029322523	0.355614394295045	0.198224267811182	0.842869601227837	1.07303534443351	0.534452291927545	2.15436413650861
rs1204891	1	17694615	0.0704914029322523	0.355614394295045	0.198224267811182	0.842869601227837	1.07303534443351	0.534452291927545	2.15436413650861
rs942459	1	17699337	0.0704914029322523	0.355614394295045	0.198224267811182	0.842869601227837	1.07303534443351	0.534452291927545	2.15436413650861
rs10788668	1	17707798	0.0704914029322523	0.355614394295045	0.198224267811182	0.842869601227837	1.07303534443351	0.534452291927545	2.15436413650861
rs12073549	1	17720545	0.0704914029322523	0.355614394295045	0.198224267811182	0.842869601227837	1.07303534443351	0.534452291927545	2.15436413650861
rs1408420	1	17754815	0.0398126596388101	0.354579828125524	0.112281231138496	0.910600423072422	1.04061580658924	0.519356983134135	2.08504225819507
rs2244444	1	17846922	0.0723378458245259	0.356528524049856	0.202894974581081	0.839217122294337	1.07501847322199	0.534481553228782	2.16221628377484
rs1408953	1	17878619	0.0723378458245259	0.356528524049856	0.202894974581081	0.839217122294337	1.07501847322199	0.534481553228782	2.16221628377484
rs12066034	1	17905190	0.0723378458245259	0.356528524049856	0.202894974581081	0.839217122294337	1.07501847322199	0.534481553228782	2.16221628377484
rs4920380	1	17918600	0.0723378458245259	0.356528524049856	0.202894974581081	0.839217122294337	1.07501847322199	0.534481553228782	2.16221628377484
rs6693036	1	17919817	0.0723378458245259	0.356528524049856	0.202894974581081	0.839217122294337	1.07501847322199	0.534481553228782	2.16221628377484
rs869526	1	18000613	0.0393272215042783	0.354669200181429	0.110884230951435	0.911708150360674	1.04011077458414	0.519014005385763	2.08439543476662
rs2134482	1	18019957	0.0393272215042783	0.354669200181429	0.110884230951435	0.911708150360674	1.04011077458414	0.519014005385763	2.08439543476662
rs12749985	1	18026004	0.0393272215042783	0.354669200181429	0.110884230951435	0.911708150360674	1.04011077458414	0.519014005385763	2.08439543476662
rs12063085	1	18031533	0.0393272215042783	0.354669200181429	0.110884230951435	0.911708150360674	1.04011077458414	0.519014005385763	2.08439543476662
rs1610410	1	18084290	0.0393272215042783	0.354669200181429	0.110884230951435	0.911708150360674	1.04011077458414	0.519014005385763	2.08439543476662
rs16830757	1	18124527	0.0145268389554931	0.35247366352008	0.0412139698904498	0.967125316773603	1.01463286627231	0.508483993663327	2.02460621405831
rs7553237	1	18125529	0.0145268389554931	0.35247366352008	0.0412139698904498	0.967125316773603	1.01463286627231	0.508483993663327	2.02460621405831
rs7545559	1	18158156	0.0145268389554931	0.35247366352008	0.0412139698904498	0.967125316773603	1.01463286627231	0.508483993663327	2.02460621405831
rs685987	1	18159495	0.0145268389554931	0.35247366352008	0.0412139698904498	0.967125316773603	1.01463286627231	0.508483993663327	2.02460621405831
rs495347	1	18163922	0.0145268389554931	0.35247366352008	0.0412139698904498	0.967125316773603	1.01463286627231	0.508483993663327	2.02460621405831
rs638425	1	18210028	0.0470469355928352	0.351271860302058	0.133933118218976	0.89345546165533	1.04817120446201	0.526530557266605	2.08660800156951
rs597865	1	18212230	0.0470469355928352	0.351271860302058	0.133933118218976	0.89345546165533	1.04817120446201	0.526530557266605	2.08660800156951
rs7524159	1	18236619	0.0470469355928352	0.351271860302058	0.133933118218976	0.89345546165533	1.04817120446201	0.526530557266605	2.08660800156951
rs652234	1	18268405	0.0470469355928352	0.351271860302058	0.133933118218976	0.89345546165533	1.04817120446201	0.526530557266605	2.08660800156951
rs10127575	1	18274304	0.0145890489230268	0.352414198474255	0.0413974493257898	0.966979046198986	1.01469598851337	0.508574899128028	2.02449619686389
rs1192586	1	18274898	0.0145890489230268	0.352414198474255	0.0413974493257898	0.966979046198986	1.01469598851337	0.508574899128028	2.02449619686389
rs12408792	1	18278422	0.0145890489230268	0.352414198474255	0.0413974493257898	0.966979046198986	1.01469598851337	0.508574899128028	2.02449619686389
rs871644	1	18297688	0.0763306134506062	0.350887228237495	0.21753602670013	0.827790633893859	1.07931935267164	0.542586177366417	2.14699583890216
rs6685120	1	18311140	0.0539128847794653	0.351026237476453	0.153586481646067	0.877935796545874	1.05539265738614	0.530413418990654	2.09997262773666
rs11588830	1	18314621	0.0539128847794653	0.351026237476453	0.153586481646067	0.877935796545874	1.05539265738614	0.530413418990654	2.09997262773666
rs1769847	1	18329048	0.0303649211171673	0.351341611076537	0.0864256329448905	0.931128071018304	1.03083063719307	0.517749038080209	2.05236847279522
rs1192618	1	18336903	0.0627503028126439	0.351721373766932	0.178409125782118	0.858401682941814	1.06476093822384	0.534393088643698	2.12150171785475
rs6586487	1	18339748	0.0627503028126439	0.351721373766932	0.178409125782118	0.858401682941814	1.06476093822384	0.534393088643698	2.12150171785475
rs4920408	1	18346165	0.0627503028126439	0.351721373766932	0.178409125782118	0.858401682941814	1.06476093822384	0.534393088643698	2.12150171785475
rs2355459	1	18349764	0.0627503028126439	0.351721373766932	0.178409125782118	0.858401682941814	1.06476093822384	0.534393088643698	2.12150171785475
rs4920421	1	18392608	0.0627503028126439	0.351721373766932	0.178409125782118	0.858401682941814	1.06476093822384	0.534393088643698	2.12150171785475
rs4920422	1	18392752	0.0627503028126439	0.351721373766932	0.178409125782118	0.858401682941814	1.06476093822384	0.534393088643698	2.12150171785475
rs9286085	1	18393924	0.0627503028126439	0.351721373766932	0.178409125782118	0.858401682941814	1.06476093822384	0.534393088643698	2.12150171785475
rs9660584	1	18408767	0.0627503028126439	0.351721373766932	0.178409125782118	0.858401682941814	1.06476093822384	0.534393088643698	2.12150171785475
rs1342571	1	18444009	0.0627503028126439	0.351721373766932	0.178409125782118	0.858401682941814	1.06476093822384	0.534393088643698	2.12150171785475
rs9727948	1	18476231	0.0627503028126439	0.351721373766932	0.178409125782118	0.858401682941814	1.06476093822384	0.534393088643698	2.12150171785475
rs9661646	1	18480158	0.0627503028126439	0.351721373766932	0.178409125782118	0.858401682941814	1.06476093822384	0.534393088643698	2.12150171785475
rs17435018	1	18487906	0.0627503028126439	0.351721373766932	0.178409125782118	0.858401682941814	1.06476093822384	0.534393088643698	2.12150171785475
rs755967	1	18504396	0.0627503028126439	0.351721373766932	0.178409125782118	0.858401682941814	1.06476093822384	0.534393088643698	2.12150171785475
rs4920448	1	18504792	0.0627503028126439	0.351721373766932	0.178409125782118	0.858401682941814	1.06476093822384	0.534393088643698	2.12150171785475
rs1539051	1	18516989	0.0627503028126439	0.351721373766932	0.178409125782118	0.858401682941814	1.06476093822384	0.534393088643698	2.12150171785475
rs1417756	1	18550654	0.0627503028126439	0.351721373766932	0.178409125782118	0.858401682941814	1.06476093822384	0.534393088643698	2.12150171785475
rs3738089	1	18554711	0.0627503028126439	0.351721373766932	0.178409125782118	0.858401682941814	1.06476093822384	0.534393088643698	2.12150171785475
rs11260963	1	18563449	0.0627503028126439	0.351721373766932	0.178409125782118	0.858401682941814	1.06476093822384	0.534393088643698	2.12150171785475
rs4920310	1	18563889	0.0627503028126439	0.351721373766932	0.178409125782118	0.858401682941814	1.06476093822384	0.534393088643698	2.12150171785475
rs1341306	1	18564669	0.0627503028126439	0.351721373766932	0.178409125782118	0.858401682941814	1.06476093822384	0.534393088643698	2.12150171785475
rs2883821	1	18566851	0.0627503028126439	0.351721373766932	0.178409125782118	0.858401682941814	1.06476093822384	0.534393088643698	2.12150171785475
rs872730	1	18570206	0.0627503028126439	0.351721373766932	0.178409125782118	0.858401682941814	1.06476093822384	0.534393088643698	2.12150171785475
rs223199	1	18577110	0.0627503028126439	0.351721373766932	0.178409125782118	0.858401682941814	1.06476093822384	0.534393088643698	2.12150171785475
rs419971	1	18589620	0.095499980807229	0.352148220782425	0.271192569410236	0.786242927669659	1.10020880091788	0.551722248731713	2.19396518519914
rs1832787	1	18626917	0.118178464329349	0.351953148951992	0.33577896569827	0.737037553117965	1.12544494522334	0.564593256201656	2.24343155150326
rs1533345	1	18630106	0.118178464329349	0.351953148951992	0.33577896569827	0.737037553117965	1.12544494522334	0.564593256201656	2.24343155150326
rs11260978	1	18632801	0.118178464329349	0.351953148951992	0.33577896569827	0.737037553117965	1.12544494522334	0.564593256201656	2.24343155150326
rs12127986	1	18633357	0.118178464329349	0.351953148951992	0.33577896569827	0.737037553117965	1.12544494522334	0.564593256201656	2.24343155150326
rs1040623	1	18646231	0.118178464329349	0.351953148951992	0.33577896569827	0.737037553117965	1.12544494522334	0.564593256201656	2.24343155150326
rs223226	1	18650794	0.118178464329349	0.351953148951992	0.33577896569827	0.737037553117965	1.12544494522334	0.564593256201656	2.24343155150326
rs513728	1	18654871	0.118178464329349	0.351953148951992	0.33577896569827	0.737037553117965	1.12544494522334	0.564593256201656	2.24343155150326
rs536540	1	18661583	0.118178464329349	0.351953148951992	0.33577896569827	0.737037553117965	1.12544494522334	0.564593256201656	2.24343155150326
rs33947700	1	18665124	0.118178464329349	0.351953148951992	0.33577896569827	0.737037553117965	1.12544494522334	0.564593256201656	2.24343155150326
rs16861827	1	18678170	0.118178464329349	0.351953148951992	0.33577896569827	0.737037553117965	1.12544494522334	0.564593256201656	2.24343155150326
rs10489573	1	18685202	0.118178464329349	0.351953148951992	0.33577896569827	0.737037553117965	1.12544494522334	0.564593256201656	2.24343155150326
rs16861844	1	18689607	0.118178464329349	0.351953148951992	0.33577896569827	0.737037553117965	1.12544494522334	0.564593256201656	2.24343155150326
rs10157096	1	18702563	0.118178464329349	0.351953148951992	0.33577896569827	0.737037553117965	1.12544494522334	0.564593256201656	2.24343155150326
rs2271861	1	18703672	0.118178464329349	0.351953148951992	0.33577896569827	0.737037553117965	1.12544494522334	0.564593256201656	2.24343155150326
rs10492995	1	18707373	0.118178464329349	0.351953148951992	0.33577896569827	0.737037553117965	1.12544494522334	0.564593256201656	2.24343155150326
rs4920489	1	18707467	0.118178464329349	0.351953148951992	0.33577896569827	0.737037553117965	1.12544494522334	0.564593256201656	2.24343155150326
rs1568339	1	18766761	0.118178464329349	0.351953148951992	0.33577896569827	0.737037553117965	1.12544494522334	0.564593256201656	2.24343155150326
rs12136062	1	18767081	0.118178464329349	0.351953148951992	0.33577896569827	0.737037553117965	1.12544494522334	0.564593256201656	2.24343155150326
rs12409379	1	18791011	0.177679755459249	0.349291956243005	0.508685505874164	0.610972683518593	1.19444274621058	0.602340439873165	2.36858324550728
rs3007729	1	18795255	0.177679755459249	0.349291956243005	0.508685505874164	0.610972683518593	1.19444274621058	0.602340439873165	2.36858324550728
rs3007730	1	18797100	0.177679755459249	0.349291956243005	0.508685505874164	0.610972683518593	1.19444274621058	0.602340439873165	2.36858324550728
rs2992753	1	18808292	0.177679755459249	0.349291956243005	0.508685505874164	0.610972683518593	1.19444274621058	0.602340439873165	2.36858324550728
rs3007720	1	18813026	0.177679755459249	0.349291956243005	0.508685505874164	0.610972683518593	1.19444274621058	0.602340439873165	2.36858324550728
rs11261025	1	18826710	0.177679755459249	0.349291956243005	0.508685505874164	0.610972683518593	1.19444274621058	0.602340439873165	2.36858324550728
rs2745302	1	18839126	0.177679755459249	0.349291956243005	0.508685505874164	0.610972683518593	1.19444274621058	0.602340439873165	2.36858324550728
rs2294656	1	18839394	0.177679755459249	0.349291956243005	0.508685505874164	0.610972683518593	1.19444274621058	0.602340439873165	2.36858324550728
rs2816027	1	18853490	0.177679755459249	0.349291956243005	0.508685505874164	0.610972683518593	1.19444274621058	0.602340439873165	2.36858324550728
rs2816039	1	18887706	0.177679755459249	0.349291956243005	0.508685505874164	0.610972683518593	1.19444274621058	0.602340439873165	2.36858324550728
rs11806753	1	18899511	0.177679755459249	0.349291956243005	0.508685505874164	0.610972683518593	1.19444274621058	0.602340439873165	2.36858324550728
rs2816061	1	18903819	0.177679755459249	0.349291956243005	0.508685505874164	0.610972683518593	1.19444274621058	0.602340439873165	2.36858324550728
rs6684839	1	18920685	0.177679755459249	0.349291956243005	0.508685505874164	0.610972683518593	1.19444274621058	0.602340439873165	2.36858324550728
rs4027744	1	18945211	0.177679755459249	0.349291956243005	0.508685505874164	0.610972683518593	1.19444274621058	0.602340439873165	2.36858324550728
rs12141588	1	18995326	0.146853920107897	0.345684242892902	0.424820983678432	0.670967179691614	1.15818476316657	0.588200621668939	2.2805007274987
rs2236830	1	19001748	0.146853920107897	0.345684242892902	0.424820983678432	0.670967179691614	1.15818476316657	0.588200621668939	2.2805007274987
rs618941	1	19006152	0.146853920107897	0.345684242892902	0.424820983678432	0.670967179691614	1.15818476316657	0.588200621668939	2.2805007274987
rs585075	1	19021373	0.146853920107897	0.345684242892902	0.424820983678432	0.670967179691614	1.15818476316657	0.588200621668939	2.2805007274987
rs6670751	1	19041598	0.146853920107897	0.345684242892902	0.424820983678432	0.670967179691614	1.15818476316657	0.588200621668939	2.2805007274987
rs851123	1	19046485	0.146853920107897	0.345684242892902	0.424820983678432	0.670967179691614	1.15818476316657	0.588200621668939	2.2805007274987
rs2236817	1	19049615	0.146853920107897	0.345684242892902	0.424820983678432	0.670967179691614	1.15818476316657	0.588200621668939	2.2805007274987
rs2236815	1	19049946	0.146853920107897	0.345684242892902	0.424820983678432	0.670967179691614	1.15818476316657	0.588200621668939	2.2805007274987
rs2236808	1	19054978	0.146853920107897	0.345684242892902	0.424820983678432	0.670967179691614	1.15818476316657	0.588200621668939	2.2805007274987
rs12049433	1	19082704	0.146853920107897	0.345684242892902	0.424820983678432	0.670967179691614	1.15818476316657	0.588200621668939	2.2805007274987
rs510843	1	19090080	0.146853920107897	0.345684242892902	0.424820983678432	0.670967179691614	1.15818476316657	0.588200621668939	2.2805007274987
rs7416370	1	19094896	0.146853920107897	0.345684242892902	0.424820983678432	0.670967179691614	1.15818476316657	0.588200621668939	2.2805007274987
rs11261070	1	19119910	0.146853920107897	0.345684242892902	0.424820983678432	0.670967179691614	1.15818476316657	0.588200621668939	2.2805007274987
rs7539659	1	19121756	0.146853920107897	0.345684242892902	0.424820983678432	0.670967179691614	1.15818476316657	0.588200621668939	2.2805007274987
rs7512463	1	19138532	0.146853920107897	0.345684242892902	0.424820983678432	0.670967179691614	1.15818476316657	0.588200621668939	2.2805007274987
rs12028479	1	19145137	0.146853920107897	0.345684242892902	0.424820983678432	0.670967179691614	1.15818476316657	0.588200621668939	2.2805007274987
rs6691420	1	19155969	0.146853920107897	0.345684242892902	0.424820983678432	0.670967179691614	1.15818476316657	0.588200621668939	2.2805007274987
rs4920549	1	19160160	0.146853920107897	0.345684242892902	0.424820983678432	0.670967179691614	1.15818476316657	0.588200621668939	2.2805007274987
rs7534618	1	19170078	0.146853920107897	0.345684242892902	0.424820983678432	0.670967179691614	1.15818476316657	0.588200621668939	2.2805007274987
rs9117	1	19198895	0.146853920107897	0.345684242892902	0.424820983678432	0.670967179691614	1.15818476316657	0.588200621668939	2.2805007274987
rs16862344	1	19221842	0.146853920107897	0.345684242892902	0.424820983678432	0.670967179691614	1.15818476316657	0.588200621668939	2.2805007274987
rs4912044	1	19230263	0.146853920107897	0.345684242892902	0.424820983678432	0.670967179691614	1.15818476316657	0.588200621668939	2.2805007274987
rs4912036	1	19376017	0.20719105510943	0.347176153526032	0.596789419449267	0.550647982894054	1.23021758868548	0.622959228721061	2.42942915962285
rs12164540	1	19408380	0.20719105510943	0.347176153526032	0.596789419449267	0.550647982894054	1.23021758868548	0.622959228721061	2.42942915962285
rs2313508	1	19411500	0.20719105510943	0.347176153526032	0.596789419449267	0.550647982894054	1.23021758868548	0.622959228721061	2.42942915962285
rs4912050	1	19470662	0.150529537061783	0.347470714714118	0.433215032770839	0.664858558768173	1.16244963994289	0.588303055246231	2.29692698916511
rs16862578	1	19499560	0.150529537061783	0.347470714714118	0.433215032770839	0.664858558768173	1.16244963994289	0.588303055246231	2.29692698916511
rs841374	1	19525585	0.150529537061783	0.347470714714118	0.433215032770839	0.664858558768173	1.16244963994289	0.588303055246231	2.29692698916511
rs16862632	1	19563900	0.201614973390103	0.348569613378974	0.578406624248403	0.562989622695822	1.2233768847651	0.617805578552205	2.422527497542
rs2273046	1	19566296	0.201614973390103	0.348569613378974	0.578406624248403	0.562989622695822	1.2233768847651	0.617805578552205	2.422527497542
rs1738026	1	19608769	0.232439597527152	0.349567610287354	0.664934595445157	0.506092327091377	1.26167423581359	0.635900662654384	2.50325557245245
rs859218	1	19640676	0.232439597527152	0.349567610287354	0.664934595445157	0.506092327091377	1.26167423581359	0.635900662654384	2.50325557245245
rs4912069	1	19645673	0.232439597527152	0.349567610287354	0.664934595445157	0.506092327091377	1.26167423581359	0.635900662654384	2.50325557245245
rs2268809	1	19667552	0.232439597527152	0.349567610287354	0.664934595445157	0.506092327091377	1.26167423581359	0.635900662654384	2.50325557245245
rs11805045	1	19675561	0.232439597527152	0.349567610287354	0.664934595445157	0.506092327091377	1.26167423581359	0.635900662654384	2.50325557245245
rs191942	1	19691754	0.232439597527152	0.349567610287354	0.664934595445157	0.506092327091377	1.26167423581359	0.635900662654384	2.50325557245245
rs10917438	1	19711749	0.232439597527152	0.349567610287354	0.664934595445157	0.506092327091377	1.26167423581359	0.635900662654384	2.50325557245245
rs10799809	1	19727062	0.232439597527152	0.349567610287354	0.664934595445157	0.506092327091377	1.26167423581359	0.635900662654384	2.50325557245245
rs6698682	1	19727145	0.232439597527152	0.349567610287354	0.664934595445157	0.506092327091377	1.26167423581359	0.635900662654384	2.50325557245245
rs6662273	1	19740823	0.232439597527152	0.349567610287354	0.664934595445157	0.506092327091377	1.26167423581359	0.635900662654384	2.50325557245245
rs12033437	1	19749894	0.232439597527152	0.349567610287354	0.664934595445157	0.506092327091377	1.26167423581359	0.635900662654384	2.50325557245245
rs10492997	1	19769371	0.232439597527152	0.349567610287354	0.664934595445157	0.506092327091377	1.26167423581359	0.635900662654384	2.50325557245245
rs10492998	1	19772847	0.232439597527152	0.349567610287354	0.664934595445157	0.506092327091377	1.26167423581359	0.635900662654384	2.50325557245245
rs10753562	1	19775811	0.232439597527152	0.349567610287354	0.664934595445157	0.506092327091377	1.26167423581359	0.635900662654384	2.50325557245245
rs999974	1	19793984	0.232439597527152	0.349567610287354	0.664934595445157	0.506092327091377	1.26167423581359	0.635900662654384	2.50325557245245
rs4912105	1	19800954	0.232439597527152	0.349567610287354	0.664934595445157	0.506092327091377	1.26167423581359	0.635900662654384	2.50325557245245
rs10917461	1	19809758	0.232439597527152	0.349567610287354	0.664934595445157	0.506092327091377	1.26167423581359	0.635900662654384	2.50325557245245
rs11807599	1	19831939	0.232439597527152	0.349567610287354	0.664934595445157	0.506092327091377	1.26167423581359	0.635900662654384	2.50325557245245
rs860847	1	19927553	0.299026500000479	0.354520964063759	0.843466339967134	0.398967683266825	1.34854535945208	0.673118027475509	2.70171725056926
rs7523079	1	19962874	0.299026500000479	0.354520964063759	0.843466339967134	0.398967683266825	1.34854535945208	0.673118027475509	2.70171725056926
rs1115163	1	19976782	0.299026500000479	0.354520964063759	0.843466339967134	0.398967683266825	1.34854535945208	0.673118027475509	2.70171725056926
rs1977101	1	19988894	0.299026500000479	0.354520964063759	0.843466339967134	0.398967683266825	1.34854535945208	0.673118027475509	2.70171725056926
rs6658108	1	19995491	0.299026500000479	0.354520964063759	0.843466339967134	0.398967683266825	1.34854535945208	0.673118027475509	2.70171725056926
rs2872594	1	19996193	0.299026500000479	0.354520964063759	0.843466339967134	0.398967683266825	1.34854535945208	0.673118027475509	2.70171725056926
rs7533981	1	20014739	0.299026500000479	0.354520964063759	0.843466339967134	0.398967683266825	1.34854535945208	0.673118027475509	2.70171725056926
rs10159394	1	20015955	0.299026500000479	0.354520964063759	0.843466339967134	0.398967683266825	1.34854535945208	0.673118027475509	2.70171725056926
rs4457604	1	20035184	0.299026500000479	0.354520964063759	0.843466339967134	0.398967683266825	1.34854535945208	0.673118027475509	2.70171725056926
rs6704156	1	20039820	0.299026500000479	0.354520964063759	0.843466339967134	0.398967683266825	1.34854535945208	0.673118027475509	2.70171725056926
rs3929668	1	20052373	0.299026500000479	0.354520964063759	0.843466339967134	0.398967683266825	1.34854535945208	0.673118027475509	2.70171725056926
rs11801111	1	20060965	0.299026500000479	0.354520964063759	0.843466339967134	0.398967683266825	1.34854535945208	0.673118027475509	2.70171725056926
rs3850533	1	20061456	0.299026500000479	0.354520964063759	0.843466339967134	0.398967683266825	1.34854535945208	0.673118027475509	2.70171725056926
rs1002103	1	20061862	0.299026500000479	0.354520964063759	0.843466339967134	0.398967683266825	1.34854535945208	0.673118027475509	2.70171725056926
rs2281245	1	20092176	0.269274266301338	0.355043160097999	0.758426852180485	0.448195487790224	1.30901411027606	0.652717848880487	2.6252046636089
rs10799838	1	20135822	0.291615833122552	0.350564494090808	0.831846459176822	0.405495616171016	1.33858867741699	0.673349629516639	2.66105388458477
rs4655215	1	20137714	0.291615833122552	0.350564494090808	0.831846459176822	0.405495616171016	1.33858867741699	0.673349629516639	2.66105388458477
rs7513369	1	20138436	0.291615833122552	0.350564494090808	0.831846459176822	0.405495616171016	1.33858867741699	0.673349629516639	2.66105388458477
rs1317209	1	20140036	0.291615833122552	0.350564494090808	0.831846459176822	0.405495616171016	1.33858867741699	0.673349629516639	2.66105388458477
rs3767216	1	20140340	0.291615833122552	0.350564494090808	0.831846459176822	0.405495616171016	1.33858867741699	0.673349629516639	2.66105388458477
rs3820317	1	20140581	0.291615833122552	0.350564494090808	0.831846459176822	0.405495616171016	1.33858867741699	0.673349629516639	2.66105388458477
rs3820329	1	20142434	0.291615833122552	0.350564494090808	0.831846459176822	0.405495616171016	1.33858867741699	0.673349629516639	2.66105388458477
rs17396847	1	20144332	0.291615833122552	0.350564494090808	0.831846459176822	0.405495616171016	1.33858867741699	0.673349629516639	2.66105388458477
rs4655231	1	20150839	0.291615833122552	0.350564494090808	0.831846459176822	0.405495616171016	1.33858867741699	0.673349629516639	2.66105388458477
rs12076332	1	20151082	0.291615833122552	0.350564494090808	0.831846459176822	0.405495616171016	1.33858867741699	0.673349629516639	2.66105388458477
rs6426833	1	20171860	0.320593842823771	0.350060862756744	0.915823152291523	0.359759658160424	1.37794580464587	0.693831982327201	2.73659140671572
rs10917557	1	20173263	0.320593842823771	0.350060862756744	0.915823152291523	0.359759658160424	1.37794580464587	0.693831982327201	2.73659140671572
rs10737482	1	20173858	0.320593842823771	0.350060862756744	0.915823152291523	0.359759658160424	1.37794580464587	0.693831982327201	2.73659140671572
rs6690967	1	20183342	0.320593842823771	0.350060862756744	0.915823152291523	0.359759658160424	1.37794580464587	0.693831982327201	2.73659140671572
rs10799593	1	20216860	0.320593842823771	0.350060862756744	0.915823152291523	0.359759658160424	1.37794580464587	0.693831982327201	2.73659140671572
rs10916669	1	20234258	0.322996927224387	0.351625625999531	0.918581876125313	0.358314315303395	1.38126110659367	0.693371533738318	2.75160163311291
rs1111872	1	20240590	0.322996927224387	0.351625625999531	0.918581876125313	0.358314315303395	1.38126110659367	0.693371533738318	2.75160163311291
rs1572783	1	20243147	0.322996927224387	0.351625625999531	0.918581876125313	0.358314315303395	1.38126110659367	0.693371533738318	2.75160163311291
rs10916670	1	20243833	0.322996927224387	0.351625625999531	0.918581876125313	0.358314315303395	1.38126110659367	0.693371533738318	2.75160163311291
rs2233688	1	20250730	0.287963077347545	0.349983992527341	0.822789280355585	0.410627833651417	1.33370805917512	0.671658301287358	2.64833648850807
rs1093733	1	20258473	0.287963077347545	0.349983992527341	0.822789280355585	0.410627833651417	1.33370805917512	0.671658301287358	2.64833648850807
rs13375942	1	20292378	0.287963077347545	0.349983992527341	0.822789280355585	0.410627833651417	1.33370805917512	0.671658301287358	2.64833648850807
rs10916681	1	20295992	0.287963077347545	0.349983992527341	0.822789280355585	0.410627833651417	1.33370805917512	0.671658301287358	2.64833648850807
rs3753827	1	20305887	0.287963077347545	0.349983992527341	0.822789280355585	0.410627833651417	1.33370805917512	0.671658301287358	2.64833648850807
rs4655079	1	20350374	0.252691832587828	0.350588680094094	0.720764379842522	0.471054494491157	1.28748645432505	0.64761300185458	2.55958630435698
rs16823377	1	20387575	0.252691832587828	0.350588680094094	0.720764379842522	0.471054494491157	1.28748645432505	0.64761300185458	2.55958630435698
rs1395468	1	20435466	0.284590751817282	0.351654771833418	0.809290174944917	0.418348256298624	1.32921793676981	0.667208558203522	2.64807802853699
rs10916711	1	20441633	0.284590751817282	0.351654771833418	0.809290174944917	0.418348256298624	1.32921793676981	0.667208558203522	2.64807802853699
rs3736979	1	20442691	0.284590751817282	0.351654771833418	0.809290174944917	0.418348256298624	1.32921793676981	0.667208558203522	2.64807802853699
rs1567102	1	20444473	0.284590751817282	0.351654771833418	0.809290174944917	0.418348256298624	1.32921793676981	0.667208558203522	2.64807802853699
rs623784	1	20452434	0.284590751817282	0.351654771833418	0.809290174944917	0.418348256298624	1.32921793676981	0.667208558203522	2.64807802853699
rs7515752	1	20491842	0.284590751817282	0.351654771833418	0.809290174944917	0.418348256298624	1.32921793676981	0.667208558203522	2.64807802853699
rs11588698	1	20503183	0.284590751817282	0.351654771833418	0.809290174944917	0.418348256298624	1.32921793676981	0.667208558203522	2.64807802853699
rs3179690	1	20518226	0.284590751817282	0.351654771833418	0.809290174944917	0.418348256298624	1.32921793676981	0.667208558203522	2.64807802853699
rs7523307	1	20526070	0.284590751817282	0.351654771833418	0.809290174944917	0.418348256298624	1.32921793676981	0.667208558203522	2.64807802853699
rs12135822	1	20556029	0.30473792891144	0.348097858461538	0.875437528568166	0.381335887608843	1.3562695173982	0.685549979095043	2.68319897879909
rs1010573	1	20572529	0.30473792891144	0.348097858461538	0.875437528568166	0.381335887608843	1.3562695173982	0.685549979095043	2.68319897879909
rs6426624	1	20572638	0.30473792891144	0.348097858461538	0.875437528568166	0.381335887608843	1.3562695173982	0.685549979095043	2.68319897879909
rs10489156	1	20575902	0.30473792891144	0.348097858461538	0.875437528568166	0.381335887608843	1.3562695173982	0.685549979095043	2.68319897879909
rs736665	1	20582685	0.30473792891144	0.348097858461538	0.875437528568166	0.381335887608843	1.3562695173982	0.685549979095043	2.68319897879909
rs966366	1	20592340	0.30473792891144	0.348097858461538	0.875437528568166	0.381335887608843	1.3562695173982	0.685549979095043	2.68319897879909
rs1076624	1	20613458	0.242270680667597	0.346273640587151	0.699650947316683	0.484145317221551	1.27413903094709	0.646342548512281	2.51171808806262
rs12044483	1	20615721	0.242270680667597	0.346273640587151	0.699650947316683	0.484145317221551	1.27413903094709	0.646342548512281	2.51171808806262
rs6676380	1	20633829	0.242270680667597	0.346273640587151	0.699650947316683	0.484145317221551	1.27413903094709	0.646342548512281	2.51171808806262
rs10916762	1	20644752	0.242270680667597	0.346273640587151	0.699650947316683	0.484145317221551	1.27413903094709	0.646342548512281	2.51171808806262
rs10916769	1	20662938	0.242270680667597	0.346273640587151	0.699650947316683	0.484145317221551	1.27413903094709	0.646342548512281	2.51171808806262
rs2072751	1	20680718	0.242270680667597	0.346273640587151	0.699650947316683	0.484145317221551	1.27413903094709	0.646342548512281	2.51171808806262
rs12049377	1	20715869	0.242121636226082	0.346326691255336	0.699113416146066	0.4844811548093	1.27394914175813	0.646179029184133	2.5116048997062
rs4655207	1	20726739	0.242121636226082	0.346326691255336	0.699113416146066	0.4844811548093	1.27394914175813	0.646179029184133	2.5116048997062
rs10753498	1	20733376	0.242121636226082	0.346326691255336	0.699113416146066	0.4844811548093	1.27394914175813	0.646179029184133	2.5116048997062
rs974332	1	20745485	0.242121636226082	0.346326691255336	0.699113416146066	0.4844811548093	1.27394914175813	0.646179029184133	2.5116048997062
rs7537381	1	20750561	0.242121636226082	0.346326691255336	0.699113416146066	0.4844811548093	1.27394914175813	0.646179029184133	2.5116048997062
rs6668912	1	20762282	0.270638187059103	0.345765848972934	0.782720988388557	0.433790974401246	1.31080071991329	0.665602337955583	2.58141900853699
rs750070	1	20769184	0.270638187059103	0.345765848972934	0.782720988388557	0.433790974401246	1.31080071991329	0.665602337955583	2.58141900853699
rs7414922	1	20772817	0.270638187059103	0.345765848972934	0.782720988388557	0.433790974401246	1.31080071991329	0.665602337955583	2.58141900853699
rs12729829	1	20782750	0.303441846002092	0.347844159822206	0.872349980396942	0.383017479182598	1.35451281831598	0.685002557432053	2.67839142361783
rs12161216	1	20785783	0.303441846002092	0.347844159822206	0.872349980396942	0.383017479182598	1.35451281831598	0.685002557432053	2.67839142361783
rs10916806	1	20855056	0.303441846002092	0.347844159822206	0.872349980396942	0.383017479182598	1.35451281831598	0.685002557432053	2.67839142361783
rs677214	1	20883816	0.303441846002092	0.347844159822206	0.872349980396942	0.383017479182598	1.35451281831598	0.685002557432053	2.67839142361783
rs1253885	1	20886767	0.303441846002092	0.347844159822206	0.872349980396942	0.383017479182598	1.35451281831598	0.685002557432053	2.67839142361783
rs657624	1	20888348	0.303441846002092	0.347844159822206	0.872349980396942	0.383017479182598	1.35451281831598	0.685002557432053	2.67839142361783
rs639400	1	20900123	0.303441846002092	0.347844159822206	0.872349980396942	0.383017479182598	1.35451281831598	0.685002557432053	2.67839142361783
rs818202	1	20916791	0.303441846002092	0.347844159822206	0.872349980396942	0.383017479182598	1.35451281831598	0.685002557432053	2.67839142361783
rs577042	1	20928154	0.358699874503958	0.348545554216751	1.02913340929	0.303416988667541	1.43146711731663	0.722925278241685	2.83445353154983
rs527912	1	20934283	0.358699874503958	0.348545554216751	1.02913340929	0.303416988667541	1.43146711731663	0.722925278241685	2.83445353154983
rs572529	1	20936176	0.358699874503958	0.348545554216751	1.02913340929	0.303416988667541	1.43146711731663	0.722925278241685	2.83445353154983
rs12072405	1	20943281	0.358699874503958	0.348545554216751	1.02913340929	0.303416988667541	1.43146711731663	0.722925278241685	2.83445353154983
rs10916837	1	20955183	0.358699874503958	0.348545554216751	1.02913340929	0.303416988667541	1.43146711731663	0.722925278241685	2.83445353154983
rs1043424	1	20977000	0.358699874503958	0.348545554216751	1.02913340929	0.303416988667541	1.43146711731663	0.722925278241685	2.83445353154983
rs1043443	1	20977380	0.358699874503958	0.348545554216751	1.02913340929	0.303416988667541	1.43146711731663	0.722925278241685	2.83445353154983
rs640742	1	20984554	0.358699874503958	0.348545554216751	1.02913340929	0.303416988667541	1.43146711731663	0.722925278241685	2.83445353154983
rs623817	1	20986078	0.358699874503958	0.348545554216751	1.02913340929	0.303416988667541	1.43146711731663	0.722925278241685	2.83445353154983
rs10157351	1	20997340	0.358699874503958	0.348545554216751	1.02913340929	0.303416988667541	1.43146711731663	0.722925278241685	2.83445353154983
rs4655235	1	21009800	0.358699874503958	0.348545554216751	1.02913340929	0.303416988667541	1.43146711731663	0.722925278241685	2.83445353154983
rs12728802	1	21020868	0.358699874503958	0.348545554216751	1.02913340929	0.303416988667541	1.43146711731663	0.722925278241685	2.83445353154983
rs535696	1	21021198	0.358699874503958	0.348545554216751	1.02913340929	0.303416988667541	1.43146711731663	0.722925278241685	2.83445353154983
rs666371	1	21041555	0.358699874503958	0.348545554216751	1.02913340929	0.303416988667541	1.43146711731663	0.722925278241685	2.83445353154983
rs592060	1	21050958	0.358699874503958	0.348545554216751	1.02913340929	0.303416988667541	1.43146711731663	0.722925278241685	2.83445353154983
rs3856173	1	21114833	0.358699874503958	0.348545554216751	1.02913340929	0.303416988667541	1.43146711731663	0.722925278241685	2.83445353154983
rs10799665	1	21152640	0.358699874503958	0.348545554216751	1.02913340929	0.303416988667541	1.43146711731663	0.722925278241685	2.83445353154983
rs17449243	1	21174429	0.358699874503958	0.348545554216751	1.02913340929	0.303416988667541	1.43146711731663	0.722925278241685	2.83445353154983
rs3026913	1	21544601	0.327264463785386	0.351270491207375	0.93165942479405	0.351512561923133	1.38716828445002	0.696821708767823	2.76144647213503
rs9426750	1	21576796	0.327264463785386	0.351270491207375	0.93165942479405	0.351512561923133	1.38716828445002	0.696821708767823	2.76144647213503
rs2282713	1	21588116	0.327264463785386	0.351270491207375	0.93165942479405	0.351512561923133	1.38716828445002	0.696821708767823	2.76144647213503
rs212544	1	21606783	0.327264463785386	0.351270491207375	0.93165942479405	0.351512561923133	1.38716828445002	0.696821708767823	2.76144647213503
rs213051	1	21621536	0.327264463785386	0.351270491207375	0.93165942479405	0.351512561923133	1.38716828445002	0.696821708767823	2.76144647213503
rs12746281	1	21636796	0.296044210682319	0.352469566252162	0.839914248002123	0.400956468336271	1.344529598089	0.673817390219297	2.68286314122738
rs12116775	1	21640501	0.296044210682319	0.352469566252162	0.839914248002123	0.400956468336271	1.344529598089	0.673817390219297	2.68286314122738
rs213025	1	21651575	0.296044210682319	0.352469566252162	0.839914248002123	0.400956468336271	1.344529598089	0.673817390219297	2.68286314122738
rs11805268	1	21668873	0.322103334893233	0.351242198662537	0.917040538180608	0.359121397921006	1.38002737357077	0.69327303014816	2.74707866740126
rs2176877	1	21675844	0.322103334893233	0.351242198662537	0.917040538180608	0.359121397921006	1.38002737357077	0.69327303014816	2.74707866740126
rs2796354	1	21687854	0.322103334893233	0.351242198662537	0.917040538180608	0.359121397921006	1.38002737357077	0.69327303014816	2.74707866740126
rs4463635	1	21705311	0.322103334893233	0.351242198662537	0.917040538180608	0.359121397921006	1.38002737357077	0.69327303014816	2.74707866740126
rs12750103	1	21736327	0.322103334893233	0.351242198662537	0.917040538180608	0.359121397921006	1.38002737357077	0.69327303014816	2.74707866740126
rs12082914	1	21819738	0.254035887294694	0.351724758482725	0.722257620960657	0.470136102941332	1.28921806998643	0.64704163265133	2.56874233141528
rs16825415	1	21820858	0.254035887294694	0.351724758482725	0.722257620960657	0.470136102941332	1.28921806998643	0.64704163265133	2.56874233141528
rs1780324	1	21821757	0.254035887294694	0.351724758482725	0.722257620960657	0.470136102941332	1.28921806998643	0.64704163265133	2.56874233141528
rs10493007	1	21857248	0.254035887294694	0.351724758482725	0.722257620960657	0.470136102941332	1.28921806998643	0.64704163265133	2.56874233141528
rs10917021	1	21917234	0.254035887294694	0.351724758482725	0.722257620960657	0.470136102941332	1.28921806998643	0.64704163265133	2.56874233141528
rs829391	1	21921058	0.254035887294694	0.351724758482725	0.722257620960657	0.470136102941332	1.28921806998643	0.64704163265133	2.56874233141528
rs12130950	1	21935467	0.259677874115796	0.355539527296832	0.730376945961894	0.465159806269261	1.29651237919566	0.645855425755757	2.60266351008913
rs12083062	1	21937317	0.259677874115796	0.355539527296832	0.730376945961894	0.465159806269261	1.29651237919566	0.645855425755757	2.60266351008913
rs829406	1	21949462	0.259677874115796	0.355539527296832	0.730376945961894	0.465159806269261	1.29651237919566	0.645855425755757	2.60266351008913
rs829411	1	21953138	0.259677874115796	0.355539527296832	0.730376945961894	0.465159806269261	1.29651237919566	0.645855425755757	2.60266351008913
rs4654975	1	21974834	0.259677874115796	0.355539527296832	0.730376945961894	0.465159806269261	1.29651237919566	0.645855425755757	2.60266351008913
rs3738091	1	21997282	0.259677874115796	0.355539527296832	0.730376945961894	0.465159806269261	1.29651237919566	0.645855425755757	2.60266351008913
rs829399	1	21997978	0.259677874115796	0.355539527296832	0.730376945961894	0.465159806269261	1.29651237919566	0.645855425755757	2.60266351008913
rs12128325	1	22002867	0.259677874115796	0.355539527296832	0.730376945961894	0.465159806269261	1.29651237919566	0.645855425755757	2.60266351008913
rs829396	1	22003793	0.259677874115796	0.355539527296832	0.730376945961894	0.465159806269261	1.29651237919566	0.645855425755757	2.60266351008913
rs16825842	1	22028804	0.291340580013094	0.354241753751418	0.822434331717815	0.410829746598729	1.33822027742519	0.668329972005998	2.67956486454851
rs10917047	1	22124166	0.320281639508119	0.354938698533786	0.902357620713573	0.366866925821076	1.3775156725447	0.687015648074547	2.76201776979084
rs7556412	1	22168216	0.320281639508119	0.354938698533786	0.902357620713573	0.366866925821076	1.3775156725447	0.687015648074547	2.76201776979084
rs6698486	1	22244023	0.320281639508119	0.354938698533786	0.902357620713573	0.366866925821076	1.3775156725447	0.687015648074547	2.76201776979084
rs4654773	1	22252262	0.320281639508119	0.354938698533786	0.902357620713573	0.366866925821076	1.3775156725447	0.687015648074547	2.76201776979084
rs10917067	1	22265293	0.320281639508119	0.354938698533786	0.902357620713573	0.366866925821076	1.3775156725447	0.687015648074547	2.76201776979084
rs12410694	1	22287941	0.320281639508119	0.354938698533786	0.902357620713573	0.366866925821076	1.3775156725447	0.687015648074547	2.76201776979084
rs2501299	1	22345647	0.320281639508119	0.354938698533786	0.902357620713573	0.366866925821076	1.3775156725447	0.687015648074547	2.76201776979084
rs2501276	1	22373624	0.320281639508119	0.354938698533786	0.902357620713573	0.366866925821076	1.3775156725447	0.687015648074547	2.76201776979084
rs16826354	1	22391767	0.320281639508119	0.354938698533786	0.902357620713573	0.366866925821076	1.3775156725447	0.687015648074547	2.76201776979084
rs17837965	1	22394625	0.320281639508119	0.354938698533786	0.902357620713573	0.366866925821076	1.3775156725447	0.687015648074547	2.76201776979084
rs16826595	1	22425862	0.291765933015478	0.357026115475284	0.817211739894911	0.413807434615676	1.33878961451408	0.664975385487342	2.69537440189188
rs3765351	1	22445991	0.291765933015478	0.357026115475284	0.817211739894911	0.413807434615676	1.33878961451408	0.664975385487342	2.69537440189188
rs7515106	1	22473410	0.291765933015478	0.357026115475284	0.817211739894911	0.413807434615676	1.33878961451408	0.664975385487342	2.69537440189188
rs7542242	1	22477493	0.291765933015478	0.357026115475284	0.817211739894911	0.413807434615676	1.33878961451408	0.664975385487342	2.69537440189188
rs16826658	1	22485871	0.291765933015478	0.357026115475284	0.817211739894911	0.413807434615676	1.33878961451408	0.664975385487342	2.69537440189188
rs2807357	1	22491984	0.291765933015478	0.357026115475284	0.817211739894911	0.413807434615676	1.33878961451408	0.664975385487342	2.69537440189188
rs16826677	1	22493018	0.291765933015478	0.357026115475284	0.817211739894911	0.413807434615676	1.33878961451408	0.664975385487342	2.69537440189188
rs10753531	1	22514236	0.291765933015478	0.357026115475284	0.817211739894911	0.413807434615676	1.33878961451408	0.664975385487342	2.69537440189188
rs10799738	1	22519423	0.291765933015478	0.357026115475284	0.817211739894911	0.413807434615676	1.33878961451408	0.664975385487342	2.69537440189188
rs2744718	1	22523727	0.291765933015478	0.357026115475284	0.817211739894911	0.413807434615676	1.33878961451408	0.664975385487342	2.69537440189188
rs17356177	1	22549764	0.259964241570024	0.355620863727492	0.731015157111905	0.46476989489637	1.29688371131124	0.645937421047186	2.60382400192535
rs2744738	1	22551813	0.259964241570024	0.355620863727492	0.731015157111905	0.46476989489637	1.29688371131124	0.645937421047186	2.60382400192535
rs1806422	1	22552736	0.259964241570024	0.355620863727492	0.731015157111905	0.46476989489637	1.29688371131124	0.645937421047186	2.60382400192535
rs2807328	1	22564305	0.259964241570024	0.355620863727492	0.731015157111905	0.46476989489637	1.29688371131124	0.645937421047186	2.60382400192535
rs2744741	1	22565371	0.259964241570024	0.355620863727492	0.731015157111905	0.46476989489637	1.29688371131124	0.645937421047186	2.60382400192535
rs2807339	1	22578063	0.259964241570024	0.355620863727492	0.731015157111905	0.46476989489637	1.29688371131124	0.645937421047186	2.60382400192535
rs2143101	1	22578436	0.259964241570024	0.355620863727492	0.731015157111905	0.46476989489637	1.29688371131124	0.645937421047186	2.60382400192535
rs2473241	1	22596600	0.259964241570024	0.355620863727492	0.731015157111905	0.46476989489637	1.29688371131124	0.645937421047186	2.60382400192535
rs909812	1	22603366	0.259964241570024	0.355620863727492	0.731015157111905	0.46476989489637	1.29688371131124	0.645937421047186	2.60382400192535
rs10917196	1	22622513	0.259964241570024	0.355620863727492	0.731015157111905	0.46476989489637	1.29688371131124	0.645937421047186	2.60382400192535
rs10917200	1	22626370	0.259964241570024	0.355620863727492	0.731015157111905	0.46476989489637	1.29688371131124	0.645937421047186	2.60382400192535
rs4589080	1	22636808	0.259964241570024	0.355620863727492	0.731015157111905	0.46476989489637	1.29688371131124	0.645937421047186	2.60382400192535
rs6690148	1	22648411	0.259964241570024	0.355620863727492	0.731015157111905	0.46476989489637	1.29688371131124	0.645937421047186	2.60382400192535
rs7524102	1	22698447	0.251378787370575	0.354627239319041	0.708853577782901	0.478415345431157	1.28579703577812	0.64166391984745	2.57654196547135
rs11576345	1	22704634	0.251378787370575	0.354627239319041	0.708853577782901	0.478415345431157	1.28579703577812	0.64166391984745	2.57654196547135
rs6426748	1	22707565	0.251378787370575	0.354627239319041	0.708853577782901	0.478415345431157	1.28579703577812	0.64166391984745	2.57654196547135
rs7550872	1	22711378	0.251378787370575	0.354627239319041	0.708853577782901	0.478415345431157	1.28579703577812	0.64166391984745	2.57654196547135
rs6677957	1	22722374	0.251378787370575	0.354627239319041	0.708853577782901	0.478415345431157	1.28579703577812	0.64166391984745	2.57654196547135
rs10799757	1	22822670	0.253864513558054	0.356350706647246	0.712400758080597	0.476216646242793	1.28899715079884	0.641091637878468	2.59169447329854
rs209729	1	22835677	0.253864513558054	0.356350706647246	0.712400758080597	0.476216646242793	1.28899715079884	0.641091637878468	2.59169447329854
rs209722	1	22843428	0.253864513558054	0.356350706647246	0.712400758080597	0.476216646242793	1.28899715079884	0.641091637878468	2.59169447329854
rs209714	1	22871312	0.219732327986134	0.358241014089903	0.613364520933917	0.539635339854198	1.24574323535513	0.617287709649851	2.51402414817778
rs766910	1	22872687	0.219732327986134	0.358241014089903	0.613364520933917	0.539635339854198	1.24574323535513	0.617287709649851	2.51402414817778
rs209710	1	22875879	0.219732327986134	0.358241014089903	0.613364520933917	0.539635339854198	1.24574323535513	0.617287709649851	2.51402414817778
rs11584687	1	22877240	0.219732327986134	0.358241014089903	0.613364520933917	0.539635339854198	1.24574323535513	0.617287709649851	2.51402414817778
rs482156	1	22911378	0.219732327986134	0.358241014089903	0.613364520933917	0.539635339854198	1.24574323535513	0.617287709649851	2.51402414817778
rs186037	1	22952386	0.252614643341301	0.359457545199399	0.702766284127294	0.482201411996679	1.28738707805117	0.636403714848823	2.60426746428849
rs12756603	1	22981876	0.252614643341301	0.359457545199399	0.702766284127294	0.482201411996679	1.28738707805117	0.636403714848823	2.60426746428849
rs12722729	1	22982066	0.252614643341301	0.359457545199399	0.702766284127294	0.482201411996679	1.28738707805117	0.636403714848823	2.60426746428849
rs292010	1	22989745	0.252614643341301	0.359457545199399	0.702766284127294	0.482201411996679	1.28738707805117	0.636403714848823	2.60426746428849
rs292005	1	22993335	0.252614643341301	0.359457545199399	0.702766284127294	0.482201411996679	1.28738707805117	0.636403714848823	2.60426746428849
rs6687402	1	23031406	0.28179304230445	0.357627276264809	0.787951761531169	0.43072492254053	1.32550436826867	0.65760132576607	2.67177355254351
rs882025	1	23050352	0.28179304230445	0.357627276264809	0.787951761531169	0.43072492254053	1.32550436826867	0.65760132576607	2.67177355254351
rs1561624	1	23101688	0.289483475463746	0.354650903903491	0.816249084035948	0.414357688806187	1.33573736868411	0.666555217264144	2.6767389585852
rs11801544	1	23115939	0.289483475463746	0.354650903903491	0.816249084035948	0.414357688806187	1.33573736868411	0.666555217264144	2.6767389585852
rs893961	1	23118173	0.289483475463746	0.354650903903491	0.816249084035948	0.414357688806187	1.33573736868411	0.666555217264144	2.6767389585852
rs10917307	1	23147541	0.289483475463746	0.354650903903491	0.816249084035948	0.414357688806187	1.33573736868411	0.666555217264144	2.6767389585852
rs10753545	1	23158122	0.289483475463746	0.354650903903491	0.816249084035948	0.414357688806187	1.33573736868411	0.666555217264144	2.6767389585852
rs16827646	1	23164756	0.289483475463746	0.354650903903491	0.816249084035948	0.414357688806187	1.33573736868411	0.666555217264144	2.6767389585852
rs12404289	1	23168961	0.289483475463746	0.354650903903491	0.816249084035948	0.414357688806187	1.33573736868411	0.666555217264144	2.6767389585852
rs4655129	1	23169528	0.289483475463746	0.354650903903491	0.816249084035948	0.414357688806187	1.33573736868411	0.666555217264144	2.6767389585852
rs16827672	1	23182684	0.289483475463746	0.354650903903491	0.816249084035948	0.414357688806187	1.33573736868411	0.666555217264144	2.6767389585852
rs7413155	1	23184206	0.289483475463746	0.354650903903491	0.816249084035948	0.414357688806187	1.33573736868411	0.666555217264144	2.6767389585852
rs309499	1	23234946	0.319785836374091	0.354097068543314	0.903102185199182	0.366471664361619	1.37683286524006	0.687808778456476	2.7560984944962
rs522802	1	23338984	0.264759385490559	0.357109010179993	0.741396542633055	0.458453040180786	1.30311738910181	0.647151875204918	2.62398208958571
rs16828001	1	23446272	0.294256963820567	0.357297534766963	0.823562815826558	0.410188011359661	1.3421287378883	0.666279381726127	2.70353488111696
rs2806566	1	23507172	0.294256963820567	0.357297534766963	0.823562815826558	0.410188011359661	1.3421287378883	0.666279381726127	2.70353488111696
rs1122096	1	23554666	0.294256963820567	0.357297534766963	0.823562815826558	0.410188011359661	1.3421287378883	0.666279381726127	2.70353488111696
rs1198498	1	23616288	0.268782402459837	0.358095966337392	0.750587629369146	0.452900868353011	1.30837041188616	0.648504918024873	2.6396609911808
rs1535179	1	23639009	0.268782402459837	0.358095966337392	0.750587629369146	0.452900868353011	1.30837041188616	0.648504918024873	2.6396609911808
rs644749	1	23687827	0.273666110576532	0.360651536340863	0.758810327977868	0.447966026562892	1.31477573923	0.648423724397354	2.6659037592654
rs12127143	1	23690673	0.273666110576532	0.360651536340863	0.758810327977868	0.447966026562892	1.31477573923	0.648423724397354	2.6659037592654
rs10917375	1	23708989	0.273666110576532	0.360651536340863	0.758810327977868	0.447966026562892	1.31477573923	0.648423724397354	2.6659037592654
rs2298632	1	23710475	0.273666110576532	0.360651536340863	0.758810327977868	0.447966026562892	1.31477573923	0.648423724397354	2.6659037592654
rs2092933	1	23711376	0.273666110576532	0.360651536340863	0.758810327977868	0.447966026562892	1.31477573923	0.648423724397354	2.6659037592654
rs4648892	1	23720185	0.273666110576532	0.360651536340863	0.758810327977868	0.447966026562892	1.31477573923	0.648423724397354	2.6659037592654
rs3017182	1	23731611	0.273666110576532	0.360651536340863	0.758810327977868	0.447966026562892	1.31477573923	0.648423724397354	2.6659037592654
rs716243	1	23746625	0.273666110576532	0.360651536340863	0.758810327977868	0.447966026562892	1.31477573923	0.648423724397354	2.6659037592654
rs1198430	1	23755513	0.273666110576532	0.360651536340863	0.758810327977868	0.447966026562892	1.31477573923	0.648423724397354	2.6659037592654
rs1198431	1	23755716	0.273666110576532	0.360651536340863	0.758810327977868	0.447966026562892	1.31477573923	0.648423724397354	2.6659037592654
rs1198433	1	23756695	0.273666110576532	0.360651536340863	0.758810327977868	0.447966026562892	1.31477573923	0.648423724397354	2.6659037592654
rs7523811	1	23789567	0.273666110576532	0.360651536340863	0.758810327977868	0.447966026562892	1.31477573923	0.648423724397354	2.6659037592654
rs2038027	1	23848042	0.273666110576532	0.360651536340863	0.758810327977868	0.447966026562892	1.31477573923	0.648423724397354	2.6659037592654
rs2864889	1	23926256	0.273666110576532	0.360651536340863	0.758810327977868	0.447966026562892	1.31477573923	0.648423724397354	2.6659037592654
rs4649100	1	23927929	0.273666110576532	0.360651536340863	0.758810327977868	0.447966026562892	1.31477573923	0.648423724397354	2.6659037592654
rs7534452	1	23941052	0.273666110576532	0.360651536340863	0.758810327977868	0.447966026562892	1.31477573923	0.648423724397354	2.6659037592654
rs2811981	1	23950147	0.273666110576532	0.360651536340863	0.758810327977868	0.447966026562892	1.31477573923	0.648423724397354	2.6659037592654
rs2683063	1	23958921	0.273666110576532	0.360651536340863	0.758810327977868	0.447966026562892	1.31477573923	0.648423724397354	2.6659037592654
rs6684096	1	23985309	0.273666110576532	0.360651536340863	0.758810327977868	0.447966026562892	1.31477573923	0.648423724397354	2.6659037592654
rs586173	1	24055718	0.273666110576532	0.360651536340863	0.758810327977868	0.447966026562892	1.31477573923	0.648423724397354	2.6659037592654
rs9424398	1	24221834	0.273666110576532	0.360651536340863	0.758810327977868	0.447966026562892	1.31477573923	0.648423724397354	2.6659037592654
rs3211051	1	24288404	0.273666110576532	0.360651536340863	0.758810327977868	0.447966026562892	1.31477573923	0.648423724397354	2.6659037592654
rs4487973	1	24417868	0.257279623448845	0.35616212050667	0.722366609573315	0.470069110174426	1.29340674305305	0.64352259960315	2.59959946085305
rs12568789	1	24422626	0.257279623448845	0.35616212050667	0.722366609573315	0.470069110174426	1.29340674305305	0.64352259960315	2.59959946085305
rs12071691	1	24450205	0.257279623448845	0.35616212050667	0.722366609573315	0.470069110174426	1.29340674305305	0.64352259960315	2.59959946085305
rs11578307	1	24452763	0.257279623448845	0.35616212050667	0.722366609573315	0.470069110174426	1.29340674305305	0.64352259960315	2.59959946085305
rs16829204	1	24454688	0.257279623448845	0.35616212050667	0.722366609573315	0.470069110174426	1.29340674305305	0.64352259960315	2.59959946085305
rs3897440	1	24506861	0.257279623448845	0.35616212050667	0.722366609573315	0.470069110174426	1.29340674305305	0.64352259960315	2.59959946085305
rs10903046	1	24507855	0.257279623448845	0.35616212050667	0.722366609573315	0.470069110174426	1.29340674305305	0.64352259960315	2.59959946085305
rs7532146	1	24510932	0.257279623448845	0.35616212050667	0.722366609573315	0.470069110174426	1.29340674305305	0.64352259960315	2.59959946085305
rs7552167	1	24518643	0.257279623448845	0.35616212050667	0.722366609573315	0.470069110174426	1.29340674305305	0.64352259960315	2.59959946085305
rs870549	1	24525996	0.257279623448845	0.35616212050667	0.722366609573315	0.470069110174426	1.29340674305305	0.64352259960315	2.59959946085305
rs11249024	1	24527095	0.257279623448845	0.35616212050667	0.722366609573315	0.470069110174426	1.29340674305305	0.64352259960315	2.59959946085305
rs11249028	1	24530964	0.257279623448845	0.35616212050667	0.722366609573315	0.470069110174426	1.29340674305305	0.64352259960315	2.59959946085305
rs16860738	1	24532144	0.257279623448845	0.35616212050667	0.722366609573315	0.470069110174426	1.29340674305305	0.64352259960315	2.59959946085305
rs11249039	1	24552835	0.257279623448845	0.35616212050667	0.722366609573315	0.470069110174426	1.29340674305305	0.64352259960315	2.59959946085305
rs11249047	1	24564127	0.257279623448845	0.35616212050667	0.722366609573315	0.470069110174426	1.29340674305305	0.64352259960315	2.59959946085305
rs12407356	1	24578011	0.257279623448845	0.35616212050667	0.722366609573315	0.470069110174426	1.29340674305305	0.64352259960315	2.59959946085305
rs12045815	1	24580993	0.257279623448845	0.35616212050667	0.722366609573315	0.470069110174426	1.29340674305305	0.64352259960315	2.59959946085305
rs4233034	1	24581416	0.257279623448845	0.35616212050667	0.722366609573315	0.470069110174426	1.29340674305305	0.64352259960315	2.59959946085305
rs6424169	1	24590691	0.285560758627149	0.354896462614807	0.804631177564277	0.421032545157864	1.33050791276188	0.663626154695516	2.66754300353666
rs4648858	1	24606559	0.285560758627149	0.354896462614807	0.804631177564277	0.421032545157864	1.33050791276188	0.663626154695516	2.66754300353666
rs12561866	1	24651861	0.322167785982842	0.356660029452627	0.90329097565903	0.366371484785412	1.38011632070503	0.685994360768372	2.77658413480678
rs10903078	1	24659435	0.322167785982842	0.356660029452627	0.90329097565903	0.366371484785412	1.38011632070503	0.685994360768372	2.77658413480678
rs3887581	1	24669794	0.322167785982842	0.356660029452627	0.90329097565903	0.366371484785412	1.38011632070503	0.685994360768372	2.77658413480678
rs1142057	1	24706292	0.322167785982842	0.356660029452627	0.90329097565903	0.366371484785412	1.38011632070503	0.685994360768372	2.77658413480678
rs6687289	1	24748774	0.29225730827879	0.357358508632474	0.81782663968794	0.413456184290767	1.33944762426505	0.664868921261027	2.69845661419467
rs195704	1	24813155	0.29225730827879	0.357358508632474	0.81782663968794	0.413456184290767	1.33944762426505	0.664868921261027	2.69845661419467
rs9424374	1	24822500	0.29225730827879	0.357358508632474	0.81782663968794	0.413456184290767	1.33944762426505	0.664868921261027	2.69845661419467
rs431454	1	24827829	0.29225730827879	0.357358508632474	0.81782663968794	0.413456184290767	1.33944762426505	0.664868921261027	2.69845661419467
rs196427	1	24871993	0.259702204578079	0.35588462166527	0.729737079851526	0.465550911231764	1.29654392432495	0.645434430090112	2.60448787566114
rs2809964	1	24875490	0.259702204578079	0.35588462166527	0.729737079851526	0.465550911231764	1.29654392432495	0.645434430090112	2.60448787566114
rs12129478	1	24904255	0.259702204578079	0.35588462166527	0.729737079851526	0.465550911231764	1.29654392432495	0.645434430090112	2.60448787566114
rs12068506	1	25014809	0.322190979917434	0.355528850166932	0.906230196976012	0.364814023038389	1.38014833140392	0.687532920372422	2.77049921572518
rs4233039	1	25021181	0.322190979917434	0.355528850166932	0.906230196976012	0.364814023038389	1.38014833140392	0.687532920372422	2.77049921572518
rs3131502	1	25066448	0.322190979917434	0.355528850166932	0.906230196976012	0.364814023038389	1.38014833140392	0.687532920372422	2.77049921572518
rs3131513	1	25193155	0.320430533015312	0.356471093489287	0.898896260784584	0.368707919860895	1.37772079095441	0.685057289285444	2.77073845868848
rs11578143	1	25215989	0.320430533015312	0.356471093489287	0.898896260784584	0.368707919860895	1.37772079095441	0.685057289285444	2.77073845868848
rs6663310	1	25222379	0.320430533015312	0.356471093489287	0.898896260784584	0.368707919860895	1.37772079095441	0.685057289285444	2.77073845868848
rs7553295	1	25224010	0.320430533015312	0.356471093489287	0.898896260784584	0.368707919860895	1.37772079095441	0.685057289285444	2.77073845868848
rs4649038	1	25267922	0.320430533015312	0.356471093489287	0.898896260784584	0.368707919860895	1.37772079095441	0.685057289285444	2.77073845868848
rs4478762	1	25281015	0.320430533015312	0.356471093489287	0.898896260784584	0.368707919860895	1.37772079095441	0.685057289285444	2.77073845868848
rs7529070	1	25295580	0.320430533015312	0.356471093489287	0.898896260784584	0.368707919860895	1.37772079095441	0.685057289285444	2.77073845868848
rs11249217	1	25297283	0.320430533015312	0.356471093489287	0.898896260784584	0.368707919860895	1.37772079095441	0.685057289285444	2.77073845868848
rs11581762	1	25298408	0.320430533015312	0.356471093489287	0.898896260784584	0.368707919860895	1.37772079095441	0.685057289285444	2.77073845868848
rs1702304	1	25309822	0.320430533015312	0.356471093489287	0.898896260784584	0.368707919860895	1.37772079095441	0.685057289285444	2.77073845868848
rs451171	1	25366624	0.320430533015312	0.356471093489287	0.898896260784584	0.368707919860895	1.37772079095441	0.685057289285444	2.77073845868848
rs11248972	1	25377166	0.320430533015312	0.356471093489287	0.898896260784584	0.368707919860895	1.37772079095441	0.685057289285444	2.77073845868848
rs4568778	1	25397967	0.320430533015312	0.356471093489287	0.898896260784584	0.368707919860895	1.37772079095441	0.685057289285444	2.77073845868848
rs443523	1	25403783	0.320430533015312	0.356471093489287	0.898896260784584	0.368707919860895	1.37772079095441	0.685057289285444	2.77073845868848
rs311482	1	25408465	0.320430533015312	0.356471093489287	0.898896260784584	0.368707919860895	1.37772079095441	0.685057289285444	2.77073845868848
rs12081177	1	25408685	0.320430533015312	0.356471093489287	0.898896260784584	0.368707919860895	1.37772079095441	0.685057289285444	2.77073845868848
rs803314	1	25424889	0.320430533015312	0.356471093489287	0.898896260784584	0.368707919860895	1.37772079095441	0.685057289285444	2.77073845868848
rs803313	1	25434242	0.320430533015312	0.356471093489287	0.898896260784584	0.368707919860895	1.37772079095441	0.685057289285444	2.77073845868848
rs12122408	1	25464820	0.320430533015312	0.356471093489287	0.898896260784584	0.368707919860895	1.37772079095441	0.685057289285444	2.77073845868848
rs12736858	1	25521090	0.348669306725937	0.354787004394056	0.982756703057466	0.32572719586155	1.41718046079688	0.70700805362367	2.84070379137932
rs2375278	1	25529038	0.348669306725937	0.354787004394056	0.982756703057466	0.32572719586155	1.41718046079688	0.70700805362367	2.84070379137932
rs9689	1	25688276	0.375219467513649	0.353043797604319	1.0628128013006	0.287866853049078	1.45531077300946	0.7285155008645	2.90718515052066
rs11802413	1	25760920	0.345666641000388	0.354022247623566	0.976398074755849	0.328867235197019	1.41293152386135	0.70594569455454	2.82794484975349
rs10903129	1	25768937	0.345666641000388	0.354022247623566	0.976398074755849	0.328867235197019	1.41293152386135	0.70594569455454	2.82794484975349
rs4659357	1	25900240	0.313967707031049	0.355466883887643	0.883254450027161	0.377098808309771	1.36884553174737	0.681985156942986	2.74747635004817
rs2982304	1	25965178	0.313967707031049	0.355466883887643	0.883254450027161	0.377098808309771	1.36884553174737	0.681985156942986	2.74747635004817
rs2982313	1	25999517	0.313967707031049	0.355466883887643	0.883254450027161	0.377098808309771	1.36884553174737	0.681985156942986	2.74747635004817
rs2786867	1	26015837	0.313967707031049	0.355466883887643	0.883254450027161	0.377098808309771	1.36884553174737	0.681985156942986	2.74747635004817
rs12043011	1	26106769	0.272305246907404	0.35469820481318	0.767709684493124	0.442659681300644	1.31298772559077	0.655142025172998	2.63139395934308
rs710830	1	26116980	0.272305246907404	0.35469820481318	0.767709684493124	0.442659681300644	1.31298772559077	0.655142025172998	2.63139395934308
rs807250	1	26118149	0.272305246907404	0.35469820481318	0.767709684493124	0.442659681300644	1.31298772559077	0.655142025172998	2.63139395934308
rs6694897	1	26118299	0.272305246907404	0.35469820481318	0.767709684493124	0.442659681300644	1.31298772559077	0.655142025172998	2.63139395934308
rs159523	1	26215316	0.242301590420708	0.355574723509583	0.681436486905341	0.495595342178295	1.27417841487864	0.634686014546972	2.55800599939402
rs807061	1	26242882	0.242301590420708	0.355574723509583	0.681436486905341	0.495595342178295	1.27417841487864	0.634686014546972	2.55800599939402
rs2782820	1	26267260	0.242301590420708	0.355574723509583	0.681436486905341	0.495595342178295	1.27417841487864	0.634686014546972	2.55800599939402
rs2992068	1	26275548	0.242301590420708	0.355574723509583	0.681436486905341	0.495595342178295	1.27417841487864	0.634686014546972	2.55800599939402
rs298456	1	26283961	0.242301590420708	0.355574723509583	0.681436486905341	0.495595342178295	1.27417841487864	0.634686014546972	2.55800599939402
rs2782814	1	26286840	0.242301590420708	0.355574723509583	0.681436486905341	0.495595342178295	1.27417841487864	0.634686014546972	2.55800599939402
rs4659362	1	26348049	0.204241814555871	0.354919813091414	0.575459038978097	0.564980885360645	1.22659472605589	0.611768693870535	2.45931940791094
rs3008419	1	26402820	0.204241814555871	0.354919813091414	0.575459038978097	0.564980885360645	1.22659472605589	0.611768693870535	2.45931940791094
rs1981135	1	26447739	0.172805544446498	0.356233521790077	0.485090632622524	0.627612056523827	1.18863494594335	0.591311600174094	2.38935450328011
rs4281320	1	26474439	0.172805544446498	0.356233521790077	0.485090632622524	0.627612056523827	1.18863494594335	0.591311600174094	2.38935450328011
rs12732022	1	26522518	0.172805544446498	0.356233521790077	0.485090632622524	0.627612056523827	1.18863494594335	0.591311600174094	2.38935450328011
rs9970046	1	26524706	0.172805544446498	0.356233521790077	0.485090632622524	0.627612056523827	1.18863494594335	0.591311600174094	2.38935450328011
rs17257155	1	26526439	0.172805544446498	0.356233521790077	0.485090632622524	0.627612056523827	1.18863494594335	0.591311600174094	2.38935450328011
rs17163720	1	26549399	0.172805544446498	0.356233521790077	0.485090632622524	0.627612056523827	1.18863494594335	0.591311600174094	2.38935450328011
rs11247917	1	26655507	0.109452910439573	0.35333202165068	0.309773538011743	0.756733176032175	1.11566753340444	0.558177731548729	2.22996005526617
rs6703878	1	26698938	0.141294611565091	0.354457280223297	0.398622399506308	0.690171454322572	1.15176392097679	0.574967559709664	2.30719126194474
rs4436378	1	26715232	0.141294611565091	0.354457280223297	0.398622399506308	0.690171454322572	1.15176392097679	0.574967559709664	2.30719126194474
rs11591111	1	26725432	0.141294611565091	0.354457280223297	0.398622399506308	0.690171454322572	1.15176392097679	0.574967559709664	2.30719126194474
rs17163902	1	26735358	0.141294611565091	0.354457280223297	0.398622399506308	0.690171454322572	1.15176392097679	0.574967559709664	2.30719126194474
rs17163904	1	26741106	0.141294611565091	0.354457280223297	0.398622399506308	0.690171454322572	1.15176392097679	0.574967559709664	2.30719126194474
rs12728900	1	26746807	0.141294611565091	0.354457280223297	0.398622399506308	0.690171454322572	1.15176392097679	0.574967559709664	2.30719126194474
rs6697410	1	26756209	0.141294611565091	0.354457280223297	0.398622399506308	0.690171454322572	1.15176392097679	0.574967559709664	2.30719126194474
rs566421	1	26909666	0.114211350804674	0.352380963240137	0.324113282836004	0.745852271035327	1.12098902178088	0.561886539126375	2.23642372516532
rs6598858	1	26909765	0.114211350804674	0.352380963240137	0.324113282836004	0.745852271035327	1.12098902178088	0.561886539126375	2.23642372516532
rs17162257	1	26929002	0.114211350804674	0.352380963240137	0.324113282836004	0.745852271035327	1.12098902178088	0.561886539126375	2.23642372516532
rs12137317	1	26940681	0.114211350804674	0.352380963240137	0.324113282836004	0.745852271035327	1.12098902178088	0.561886539126375	2.23642372516532
rs4589135	1	27041714	0.114211350804674	0.352380963240137	0.324113282836004	0.745852271035327	1.12098902178088	0.561886539126375	2.23642372516532
rs17162330	1	27236212	0.172961945993804	0.350055002412675	0.494099340965569	0.62123602328856	1.18882086482669	0.598609472817292	2.36096338735798
rs7546453	1	27479242	0.237593941916542	0.349341035624758	0.680120334250545	0.496428270084057	1.26819412778185	0.639470692421924	2.51507436509567
rs12402451	1	27488299	0.237593941916542	0.349341035624758	0.680120334250545	0.496428270084057	1.26819412778185	0.639470692421924	2.51507436509567
rs12751422	1	27493679	0.237593941916542	0.349341035624758	0.680120334250545	0.496428270084057	1.26819412778185	0.639470692421924	2.51507436509567
rs12752623	1	27628545	0.207841952101602	0.350506641652233	0.592975788195817	0.55319735582574	1.23101859427145	0.619308921391242	2.44693193832536
rs11247639	1	27679692	0.207841952101602	0.350506641652233	0.592975788195817	0.55319735582574	1.23101859427145	0.619308921391242	2.44693193832536
rs4075731	1	27690297	0.207841952101602	0.350506641652233	0.592975788195817	0.55319735582574	1.23101859427145	0.619308921391242	2.44693193832536
rs2504772	1	27755909	0.304586675968808	0.349614715632215	0.871206680811528	0.383641312765887	1.35606439315591	0.683411462511889	2.69078108761354
rs6598886	1	27849300	0.332209334961135	0.349280980904033	0.951123459689353	0.341541707041712	1.39404464025093	0.703011950792752	2.76433488338416
rs4908343	1	27931698	0.332209334961135	0.349280980904033	0.951123459689353	0.341541707041712	1.39404464025093	0.703011950792752	2.76433488338416
rs17162665	1	27931928	0.332209334961135	0.349280980904033	0.951123459689353	0.341541707041712	1.39404464025093	0.703011950792752	2.76433488338416
rs6598891	1	27937456	0.332209334961135	0.349280980904033	0.951123459689353	0.341541707041712	1.39404464025093	0.703011950792752	2.76433488338416
rs1292081	1	27971502	0.332209334961135	0.349280980904033	0.951123459689353	0.341541707041712	1.39404464025093	0.703011950792752	2.76433488338416
rs1767523	1	28056342	0.364218310423475	0.35094086062123	1.03783386687643	0.299347406765401	1.43938841335438	0.723520950342983	2.8635508115096
rs17162837	1	28159358	0.478438269024682	0.353378645006003	1.35389694817737	0.175769257316381	1.61355249852069	0.807199947334765	3.2254110943377
rs17362501	1	28160199	0.478438269024682	0.353378645006003	1.35389694817737	0.175769257316381	1.61355249852069	0.807199947334765	3.2254110943377
rs12040932	1	28311224	0.478438269024682	0.353378645006003	1.35389694817737	0.175769257316381	1.61355249852069	0.807199947334765	3.2254110943377
rs11247752	1	28426001	0.478438269024682	0.353378645006003	1.35389694817737	0.175769257316381	1.61355249852069	0.807199947334765	3.2254110943377
rs11806397	1	28450288	0.478438269024682	0.353378645006003	1.35389694817737	0.175769257316381	1.61355249852069	0.807199947334765	3.2254110943377
rs11247757	1	28460745	0.478438269024682	0.353378645006003	1.35389694817737	0.175769257316381	1.61355249852069	0.807199947334765	3.2254110943377
rs905909	1	28519852	0.478438269024682	0.353378645006003	1.35389694817737	0.175769257316381	1.61355249852069	0.807199947334765	3.2254110943377
rs9508	1	28564279	0.478438269024682	0.353378645006003	1.35389694817737	0.175769257316381	1.61355249852069	0.807199947334765	3.2254110943377
rs16837580	1	28888101	0.594712342842176	0.351303753651473	1.69287215596389	0.0904798043440279	1.8125094886354	0.910425674821325	3.60841168834358
rs4316338	1	28950862	0.594712342842176	0.351303753651473	1.69287215596389	0.0904798043440279	1.8125094886354	0.910425674821325	3.60841168834358
rs9426394	1	29007729	0.594712342842176	0.351303753651473	1.69287215596389	0.0904798043440279	1.8125094886354	0.910425674821325	3.60841168834358
rs7520756	1	29080166	0.56904154175884	0.352757572821833	1.61312353185468	0.106717672344267	1.76657305324866	0.884826851647257	3.52699553212521
rs678849	1	29145188	0.56904154175884	0.352757572821833	1.61312353185468	0.106717672344267	1.76657305324866	0.884826851647257	3.52699553212521
rs419335	1	29151844	0.56904154175884	0.352757572821833	1.61312353185468	0.106717672344267	1.76657305324866	0.884826851647257	3.52699553212521
rs538485	1	29164561	0.56904154175884	0.352757572821833	1.61312353185468	0.106717672344267	1.76657305324866	0.884826851647257	3.52699553212521
rs12749204	1	29176213	0.56904154175884	0.352757572821833	1.61312353185468	0.106717672344267	1.76657305324866	0.884826851647257	3.52699553212521
rs204069	1	29194818	0.56904154175884	0.352757572821833	1.61312353185468	0.106717672344267	1.76657305324866	0.884826851647257	3.52699553212521
rs204066	1	29195757	0.56904154175884	0.352757572821833	1.61312353185468	0.106717672344267	1.76657305324866	0.884826851647257	3.52699553212521
rs12130351	1	29396947	0.612566553790752	0.352002492730502	1.74023356777687	0.0818180136247347	1.84516103179732	0.925558137115413	3.67844989605317
rs1032425	1	29575605	0.612566553790752	0.352002492730502	1.74023356777687	0.0818180136247347	1.84516103179732	0.925558137115413	3.67844989605317
rs7550930	1	29594563	0.612566553790752	0.352002492730502	1.74023356777687	0.0818180136247347	1.84516103179732	0.925558137115413	3.67844989605317
rs4428852	1	29607279	0.612566553790752	0.352002492730502	1.74023356777687	0.0818180136247347	1.84516103179732	0.925558137115413	3.67844989605317
rs3737606	1	29630956	0.612566553790752	0.352002492730502	1.74023356777687	0.0818180136247347	1.84516103179732	0.925558137115413	3.67844989605317
rs2235937	1	29631909	0.612566553790752	0.352002492730502	1.74023356777687	0.0818180136247347	1.84516103179732	0.925558137115413	3.67844989605317
rs2235938	1	29632600	0.612566553790752	0.352002492730502	1.74023356777687	0.0818180136247347	1.84516103179732	0.925558137115413	3.67844989605317
rs873654	1	29678361	0.672502507087004	0.352843975686875	1.90594867257647	0.0566568652896094	1.95913393773458	0.981109028666802	3.91210933121164
rs6426357	1	29693079	0.672502507087004	0.352843975686875	1.90594867257647	0.0566568652896094	1.95913393773458	0.981109028666802	3.91210933121164
rs912770	1	29751583	0.64513989508923	0.353455169117607	1.82523825213763	0.067965083683177	1.90625368614901	0.953484379471777	3.81107776298317
rs10915272	1	29754708	0.64513989508923	0.353455169117607	1.82523825213763	0.067965083683177	1.90625368614901	0.953484379471777	3.81107776298317
rs9426351	1	29755757	0.64513989508923	0.353455169117607	1.82523825213763	0.067965083683177	1.90625368614901	0.953484379471777	3.81107776298317
rs1359465	1	29756066	0.64513989508923	0.353455169117607	1.82523825213763	0.067965083683177	1.90625368614901	0.953484379471777	3.81107776298317
rs716325	1	29758457	0.64513989508923	0.353455169117607	1.82523825213763	0.067965083683177	1.90625368614901	0.953484379471777	3.81107776298317
rs927727	1	29793205	0.64513989508923	0.353455169117607	1.82523825213763	0.067965083683177	1.90625368614901	0.953484379471777	3.81107776298317
rs4654354	1	29794247	0.64513989508923	0.353455169117607	1.82523825213763	0.067965083683177	1.90625368614901	0.953484379471777	3.81107776298317
rs9426277	1	29835383	0.64513989508923	0.353455169117607	1.82523825213763	0.067965083683177	1.90625368614901	0.953484379471777	3.81107776298317
rs1111382	1	30061852	0.476668185493919	0.346906236286228	1.37405481837642	0.169424664645183	1.61069890211411	0.816059477462531	3.17911993539799
rs4949306	1	30072549	0.476668185493919	0.346906236286228	1.37405481837642	0.169424664645183	1.61069890211411	0.816059477462531	3.17911993539799
rs9283399	1	30097294	0.476668185493919	0.346906236286228	1.37405481837642	0.169424664645183	1.61069890211411	0.816059477462531	3.17911993539799
rs271321	1	30098510	0.476668185493919	0.346906236286228	1.37405481837642	0.169424664645183	1.61069890211411	0.816059477462531	3.17911993539799
rs1372372	1	30120947	0.476668185493919	0.346906236286228	1.37405481837642	0.169424664645183	1.61069890211411	0.816059477462531	3.17911993539799
rs187954	1	30134604	0.476668185493919	0.346906236286228	1.37405481837642	0.169424664645183	1.61069890211411	0.816059477462531	3.17911993539799
rs11579523	1	30144630	0.476668185493919	0.346906236286228	1.37405481837642	0.169424664645183	1.61069890211411	0.816059477462531	3.17911993539799
rs271353	1	30151776	0.476668185493919	0.346906236286228	1.37405481837642	0.169424664645183	1.61069890211411	0.816059477462531	3.17911993539799
rs271351	1	30152120	0.476668185493919	0.346906236286228	1.37405481837642	0.169424664645183	1.61069890211411	0.816059477462531	3.17911993539799
rs894216	1	30185088	0.507315937901439	0.347645328329733	1.4592916877061	0.144484842254927	1.66082744313979	0.840238998470462	3.28281334347424
rs995197	1	30215680	0.422625268289791	0.347562888803355	1.21596776268281	0.223997202661433	1.52596236232657	0.772133363086587	3.01574992424741
rs11586793	1	30235082	0.452878999989912	0.349916359157521	1.2942492916887	0.195579325664677	1.5728338620866	0.79218758619294	3.12275324789518
rs12145316	1	30245413	0.452878999989912	0.349916359157521	1.2942492916887	0.195579325664677	1.5728338620866	0.79218758619294	3.12275324789518
rs2121954	1	30246262	0.452878999989912	0.349916359157521	1.2942492916887	0.195579325664677	1.5728338620866	0.79218758619294	3.12275324789518
rs2376727	1	30261280	0.452878999989912	0.349916359157521	1.2942492916887	0.195579325664677	1.5728338620866	0.79218758619294	3.12275324789518
rs2166884	1	30288207	0.452878999989912	0.349916359157521	1.2942492916887	0.195579325664677	1.5728338620866	0.79218758619294	3.12275324789518
rs749663	1	30308744	0.452878999989912	0.349916359157521	1.2942492916887	0.195579325664677	1.5728338620866	0.79218758619294	3.12275324789518
rs895785	1	30310877	0.452878999989912	0.349916359157521	1.2942492916887	0.195579325664677	1.5728338620866	0.79218758619294	3.12275324789518
rs10914579	1	30359560	0.48062667392909	0.349282244435435	1.37604095709461	0.168808953374528	1.61708747128706	0.815489669113031	3.20662785665666
rs11584587	1	30361661	0.48062667392909	0.349282244435435	1.37604095709461	0.168808953374528	1.61708747128706	0.815489669113031	3.20662785665666
rs10753261	1	30369659	0.48062667392909	0.349282244435435	1.37604095709461	0.168808953374528	1.61708747128706	0.815489669113031	3.20662785665666
rs10798913	1	30371100	0.48062667392909	0.349282244435435	1.37604095709461	0.168808953374528	1.61708747128706	0.815489669113031	3.20662785665666
rs873894	1	30380136	0.48062667392909	0.349282244435435	1.37604095709461	0.168808953374528	1.61708747128706	0.815489669113031	3.20662785665666
rs10914615	1	30381489	0.48062667392909	0.349282244435435	1.37604095709461	0.168808953374528	1.61708747128706	0.815489669113031	3.20662785665666
rs198271	1	30399154	0.48062667392909	0.349282244435435	1.37604095709461	0.168808953374528	1.61708747128706	0.815489669113031	3.20662785665666
rs268958	1	30402968	0.48062667392909	0.349282244435435	1.37604095709461	0.168808953374528	1.61708747128706	0.815489669113031	3.20662785665666
rs4478859	1	30403470	0.48062667392909	0.349282244435435	1.37604095709461	0.168808953374528	1.61708747128706	0.815489669113031	3.20662785665666
rs11583665	1	30419456	0.533956436187242	0.352590522435333	1.51438113679069	0.129929200676637	1.70566734046039	0.854600656321259	3.40428135035221
rs1009080	1	30431560	0.533956436187242	0.352590522435333	1.51438113679069	0.129929200676637	1.70566734046039	0.854600656321259	3.40428135035221
rs17263039	1	30444979	0.533956436187242	0.352590522435333	1.51438113679069	0.129929200676637	1.70566734046039	0.854600656321259	3.40428135035221
rs452132	1	30478996	0.568383311150157	0.354114174763761	1.60508488972332	0.108475124155655	1.76541062340796	0.881896592963358	3.5340590882305
rs374904	1	30486128	0.568383311150157	0.354114174763761	1.60508488972332	0.108475124155655	1.76541062340796	0.881896592963358	3.5340590882305
rs370325	1	30521571	0.499909612229735	0.353580825935437	1.41384819413544	0.157406479591036	1.64857225319546	0.824392269935965	3.29671998770327
rs1846217	1	30529658	0.499909612229735	0.353580825935437	1.41384819413544	0.157406479591036	1.64857225319546	0.824392269935965	3.29671998770327
rs11582899	1	30542925	0.499909612229735	0.353580825935437	1.41384819413544	0.157406479591036	1.64857225319546	0.824392269935965	3.29671998770327
rs403013	1	30553542	0.499909612229735	0.353580825935437	1.41384819413544	0.157406479591036	1.64857225319546	0.824392269935965	3.29671998770327
rs2376487	1	30610536	0.491100268594937	0.349949128169753	1.40334759844498	0.160513210877008	1.63411319462532	0.822999222831006	3.24462752669802
rs1321117	1	30627619	0.491100268594937	0.349949128169753	1.40334759844498	0.160513210877008	1.63411319462532	0.822999222831006	3.24462752669802
rs2180233	1	30627712	0.491100268594937	0.349949128169753	1.40334759844498	0.160513210877008	1.63411319462532	0.822999222831006	3.24462752669802
rs6425880	1	30659498	0.466790760360702	0.351154344329906	1.32930367485973	0.183747802362229	1.59486765896824	0.801338556015699	3.17419251891458
rs909623	1	30706530	0.441080038771885	0.352019550216784	1.25299869993088	0.210206179830252	1.5543851084387	0.779674869904867	3.09887256675438
rs10915052	1	30706679	0.441080038771885	0.352019550216784	1.25299869993088	0.210206179830252	1.5543851084387	0.779674869904867	3.09887256675438
rs7525079	1	30716585	0.441080038771885	0.352019550216784	1.25299869993088	0.210206179830252	1.5543851084387	0.779674869904867	3.09887256675438
rs4949565	1	30734036	0.441080038771885	0.352019550216784	1.25299869993088	0.210206179830252	1.5543851084387	0.779674869904867	3.09887256675438
rs396577	1	30756280	0.441080038771885	0.352019550216784	1.25299869993088	0.210206179830252	1.5543851084387	0.779674869904867	3.09887256675438
rs117311	1	30789341	0.383858495027586	0.351097849048318	1.09330916172819	0.274258081679269	1.46793770649989	0.737644491627633	2.9212461214337
rs6688031	1	30802598	0.383858495027586	0.351097849048318	1.09330916172819	0.274258081679269	1.46793770649989	0.737644491627633	2.9212461214337
rs13374017	1	30803964	0.383858495027586	0.351097849048318	1.09330916172819	0.274258081679269	1.46793770649989	0.737644491627633	2.9212461214337
rs589106	1	30828135	0.356596938548327	0.352482084883961	1.01167393703348	0.311693981077042	1.42845999664562	0.71586194287684	2.85040709639717
rs6656841	1	30875987	0.320934599088521	0.351486497432528	0.913078031255319	0.361201503560348	1.37841542832035	0.692131760682176	2.74518408338734
rs6656216	1	30878285	0.320934599088521	0.351486497432528	0.913078031255319	0.361201503560348	1.37841542832035	0.692131760682176	2.74518408338734
rs12407007	1	30890532	0.320934599088521	0.351486497432528	0.913078031255319	0.361201503560348	1.37841542832035	0.692131760682176	2.74518408338734
rs728340	1	30893321	0.320934599088521	0.351486497432528	0.913078031255319	0.361201503560348	1.37841542832035	0.692131760682176	2.74518408338734
rs654075	1	30894530	0.320934599088521	0.351486497432528	0.913078031255319	0.361201503560348	1.37841542832035	0.692131760682176	2.74518408338734
rs11577262	1	30918166	0.320934599088521	0.351486497432528	0.913078031255319	0.361201503560348	1.37841542832035	0.692131760682176	2.74518408338734
rs744528	1	30918453	0.320934599088521	0.351486497432528	0.913078031255319	0.361201503560348	1.37841542832035	0.692131760682176	2.74518408338734
rs593280	1	30920875	0.320934599088521	0.351486497432528	0.913078031255319	0.361201503560348	1.37841542832035	0.692131760682176	2.74518408338734
rs12408702	1	30975928	0.35879238296387	0.354684675986751	1.01158129249788	0.311738294312619	1.43159954626037	0.714344755762172	2.86903101663595
rs3104429	1	30985076	0.35879238296387	0.354684675986751	1.01158129249788	0.311738294312619	1.43159954626037	0.714344755762172	2.86903101663595
rs425593	1	30992846	0.35879238296387	0.354684675986751	1.01158129249788	0.311738294312619	1.43159954626037	0.714344755762172	2.86903101663595
rs6692098	1	30998096	0.35879238296387	0.354684675986751	1.01158129249788	0.311738294312619	1.43159954626037	0.714344755762172	2.86903101663595
rs6704396	1	31006621	0.35879238296387	0.354684675986751	1.01158129249788	0.311738294312619	1.43159954626037	0.714344755762172	2.86903101663595
rs1484839	1	31014874	0.35879238296387	0.354684675986751	1.01158129249788	0.311738294312619	1.43159954626037	0.714344755762172	2.86903101663595
rs262619	1	31017376	0.35879238296387	0.354684675986751	1.01158129249788	0.311738294312619	1.43159954626037	0.714344755762172	2.86903101663595
rs1484837	1	31017683	0.35879238296387	0.354684675986751	1.01158129249788	0.311738294312619	1.43159954626037	0.714344755762172	2.86903101663595
rs12045420	1	31041973	0.329397194986876	0.355441457933573	0.926726997187918	0.354068296732943	1.39012989857282	0.692623953604894	2.79005819080933
rs1575513	1	31070465	0.329845668364276	0.35515910082619	0.928726499185776	0.353030844104261	1.39075347464164	0.693318236649573	2.78976539918334
rs41343247	1	31071509	0.329845668364276	0.35515910082619	0.928726499185776	0.353030844104261	1.39075347464164	0.693318236649573	2.78976539918334
rs7518010	1	31088967	0.329845668364276	0.35515910082619	0.928726499185776	0.353030844104261	1.39075347464164	0.693318236649573	2.78976539918334
rs665053	1	31106667	0.329845668364276	0.35515910082619	0.928726499185776	0.353030844104261	1.39075347464164	0.693318236649573	2.78976539918334
rs10914180	1	31136148	0.276326694690973	0.357057470534767	0.773899771028785	0.438990065017047	1.31827846826222	0.654747281507965	2.65424258941753
rs1408151	1	31151452	0.276326694690973	0.357057470534767	0.773899771028785	0.438990065017047	1.31827846826222	0.654747281507965	2.65424258941753
rs1188445	1	31163876	0.276326694690973	0.357057470534767	0.773899771028785	0.438990065017047	1.31827846826222	0.654747281507965	2.65424258941753
rs1072498	1	31168162	0.276326694690973	0.357057470534767	0.773899771028785	0.438990065017047	1.31827846826222	0.654747281507965	2.65424258941753
rs10914189	1	31207781	0.243130242928866	0.358460990712847	0.678261370771111	0.497605986739358	1.27523470360567	0.631628863347233	2.57465046904648
rs1188349	1	31223657	0.243130242928866	0.358460990712847	0.678261370771111	0.497605986739358	1.27523470360567	0.631628863347233	2.57465046904648
rs1407881	1	31232276	0.243130242928866	0.358460990712847	0.678261370771111	0.497605986739358	1.27523470360567	0.631628863347233	2.57465046904648
rs10798810	1	31276562	0.273033511977226	0.356529288281254	0.765809488733611	0.443789667439008	1.31394427695762	0.65327056563148	2.64277874096595
rs4949303	1	31282892	0.273033511977226	0.356529288281254	0.765809488733611	0.443789667439008	1.31394427695762	0.65327056563148	2.64277874096595
rs10914220	1	31315191	0.238584836748218	0.354784416256825	0.6724783440756	0.501279222170971	1.26945139759683	0.633311663178427	2.54457156650617
rs10914221	1	31316029	0.238584836748218	0.354784416256825	0.6724783440756	0.501279222170971	1.26945139759683	0.633311663178427	2.54457156650617
rs7530095	1	31317530	0.238584836748218	0.354784416256825	0.6724783440756	0.501279222170971	1.26945139759683	0.633311663178427	2.54457156650617
rs7516534	1	31318133	0.238584836748218	0.354784416256825	0.6724783440756	0.501279222170971	1.26945139759683	0.633311663178427	2.54457156650617
rs2488226	1	31334415	0.238584836748218	0.354784416256825	0.6724783440756	0.501279222170971	1.26945139759683	0.633311663178427	2.54457156650617
rs4949184	1	31347399	0.238584836748218	0.354784416256825	0.6724783440756	0.501279222170971	1.26945139759683	0.633311663178427	2.54457156650617
rs12134038	1	31351729	0.238584836748218	0.354784416256825	0.6724783440756	0.501279222170971	1.26945139759683	0.633311663178427	2.54457156650617
rs4949324	1	31377743	0.238584836748218	0.354784416256825	0.6724783440756	0.501279222170971	1.26945139759683	0.633311663178427	2.54457156650617
rs7514514	1	31408056	0.238584836748218	0.354784416256825	0.6724783440756	0.501279222170971	1.26945139759683	0.633311663178427	2.54457156650617
rs947643	1	31461438	0.238584836748218	0.354784416256825	0.6724783440756	0.501279222170971	1.26945139759683	0.633311663178427	2.54457156650617
rs12062017	1	31602189	0.220032572542916	0.353666634115669	0.622146822227377	0.53384532935562	1.2461173191362	0.623034097642635	2.49233288984748
rs1107427	1	31701981	0.198095609076455	0.353146328403438	0.56094483545118	0.574835143956251	1.21907894326185	0.610137343063754	2.43576874420083
rs12026718	1	31707857	0.198095609076455	0.353146328403438	0.56094483545118	0.574835143956251	1.21907894326185	0.610137343063754	2.43576874420083
rs4949203	1	31781279	0.198095609076455	0.353146328403438	0.56094483545118	0.574835143956251	1.21907894326185	0.610137343063754	2.43576874420083
rs12024466	1	31791346	0.198095609076455	0.353146328403438	0.56094483545118	0.574835143956251	1.21907894326185	0.610137343063754	2.43576874420083
rs1995585	1	31855474	0.220963050352741	0.353309375001451	0.625409530533498	0.531702308627432	1.24727734325475	0.624050911717479	2.49290681543131
rs7548985	1	31915981	0.220963050352741	0.353309375001451	0.625409530533498	0.531702308627432	1.24727734325475	0.624050911717479	2.49290681543131
rs10798859	1	31955533	0.198713113698723	0.352882098828137	0.5631147467061	0.573356750433745	1.21983196261677	0.610830483121413	2.43601139454873
rs1574106	1	31973348	0.198713113698723	0.352882098828137	0.5631147467061	0.573356750433745	1.21983196261677	0.610830483121413	2.43601139454873
rs17443748	1	31991138	0.198713113698723	0.352882098828137	0.5631147467061	0.573356750433745	1.21983196261677	0.610830483121413	2.43601139454873
rs4949213	1	32017993	0.198713113698723	0.352882098828137	0.5631147467061	0.573356750433745	1.21983196261677	0.610830483121413	2.43601139454873
rs4949448	1	32062066	0.198713113698723	0.352882098828137	0.5631147467061	0.573356750433745	1.21983196261677	0.610830483121413	2.43601139454873
rs2271933	1	32092525	0.198713113698723	0.352882098828137	0.5631147467061	0.573356750433745	1.21983196261677	0.610830483121413	2.43601139454873
rs7524405	1	32108579	0.198713113698723	0.352882098828137	0.5631147467061	0.573356750433745	1.21983196261677	0.610830483121413	2.43601139454873
rs1474182	1	32136398	0.198713113698723	0.352882098828137	0.5631147467061	0.573356750433745	1.21983196261677	0.610830483121413	2.43601139454873
rs11584199	1	32143077	0.198713113698723	0.352882098828137	0.5631147467061	0.573356750433745	1.21983196261677	0.610830483121413	2.43601139454873
rs4568876	1	32152518	0.198713113698723	0.352882098828137	0.5631147467061	0.573356750433745	1.21983196261677	0.610830483121413	2.43601139454873
rs2228552	1	32165495	0.198713113698723	0.352882098828137	0.5631147467061	0.573356750433745	1.21983196261677	0.610830483121413	2.43601139454873
rs7518105	1	32171846	0.198713113698723	0.352882098828137	0.5631147467061	0.573356750433745	1.21983196261677	0.610830483121413	2.43601139454873
rs630789	1	32241333	0.175770859743737	0.352786090848344	0.498236365614817	0.61831745353408	1.19216485439058	0.597088534064575	2.38031206254983
rs13426	1	32256086	0.175770859743737	0.352786090848344	0.498236365614817	0.61831745353408	1.19216485439058	0.597088534064575	2.38031206254983
rs610368	1	32348706	0.175770859743737	0.352786090848344	0.498236365614817	0.61831745353408	1.19216485439058	0.597088534064575	2.38031206254983
rs624017	1	32437268	0.212837878712938	0.353534729377529	0.602028205510908	0.547155362595751	1.23718406111176	0.618727585712175	2.4738260203918
rs6687920	1	32438515	0.212837878712938	0.353534729377529	0.602028205510908	0.547155362595751	1.23718406111176	0.618727585712175	2.4738260203918
rs16834799	1	32466331	0.212837878712938	0.353534729377529	0.602028205510908	0.547155362595751	1.23718406111176	0.618727585712175	2.4738260203918
rs16834897	1	32621239	0.148963745159059	0.347545590898489	0.428616414824748	0.6682023978118	1.16063090995727	0.587296419508089	2.29366988185714
rs747020	1	32697934	0.148963745159059	0.347545590898489	0.428616414824748	0.6682023978118	1.16063090995727	0.587296419508089	2.29366988185714
rs7544661	1	32705115	0.148963745159059	0.347545590898489	0.428616414824748	0.6682023978118	1.16063090995727	0.587296419508089	2.29366988185714
rs669538	1	32711360	0.148963745159059	0.347545590898489	0.428616414824748	0.6682023978118	1.16063090995727	0.587296419508089	2.29366988185714
rs6697130	1	32798134	0.092172610590619	0.350199574769451	0.263200235612221	0.792396249211044	1.096554082594	0.551993749600028	2.17834143398336
rs476153	1	32831543	0.092172610590619	0.350199574769451	0.263200235612221	0.792396249211044	1.096554082594	0.551993749600028	2.17834143398336
rs2273376	1	32832292	0.092172610590619	0.350199574769451	0.263200235612221	0.792396249211044	1.096554082594	0.551993749600028	2.17834143398336
rs16834970	1	32858280	0.092172610590619	0.350199574769451	0.263200235612221	0.792396249211044	1.096554082594	0.551993749600028	2.17834143398336
rs9970917	1	32862797	0.092172610590619	0.350199574769451	0.263200235612221	0.792396249211044	1.096554082594	0.551993749600028	2.17834143398336
rs10914555	1	32879586	0.092172610590619	0.350199574769451	0.263200235612221	0.792396249211044	1.096554082594	0.551993749600028	2.17834143398336
rs16835005	1	32993522	0.122482306702038	0.34910861790798	0.350842976710254	0.725706153295402	1.13029912117795	0.570198584825777	2.24058097886372
rs1149058	1	33001090	0.122482306702038	0.34910861790798	0.350842976710254	0.725706153295402	1.13029912117795	0.570198584825777	2.24058097886372
rs360042	1	33160878	0.174487648670048	0.349784819036023	0.498842829002473	0.617890112601861	1.19063603635566	0.599841037336587	2.36331641690138
rs419145	1	33179156	0.174487648670048	0.349784819036023	0.498842829002473	0.617890112601861	1.19063603635566	0.599841037336587	2.36331641690138
rs360490	1	33221282	0.174487648670048	0.349784819036023	0.498842829002473	0.617890112601861	1.19063603635566	0.599841037336587	2.36331641690138
rs1284373	1	33355923	0.177660742502203	0.351486117087184	0.505455930875743	0.613238643533849	1.19442003653784	0.599744200609664	2.37874617584099
rs735402	1	33443064	0.177660742502203	0.351486117087184	0.505455930875743	0.613238643533849	1.19442003653784	0.599744200609664	2.37874617584099
rs16835227	1	33444135	0.177660742502203	0.351486117087184	0.505455930875743	0.613238643533849	1.19442003653784	0.599744200609664	2.37874617584099
rs17511157	1	33448509	0.177660742502203	0.351486117087184	0.505455930875743	0.613238643533849	1.19442003653784	0.599744200609664	2.37874617584099
rs17511198	1	33450632	0.177660742502203	0.351486117087184	0.505455930875743	0.613238643533849	1.19442003653784	0.599744200609664	2.37874617584099
rs10737365	1	33460871	0.177660742502203	0.351486117087184	0.505455930875743	0.613238643533849	1.19442003653784	0.599744200609664	2.37874617584099
rs16835244	1	33562416	0.183677937323719	0.353614296848847	0.519430178475596	0.603460790988223	1.20162876099586	0.600852328373252	2.40310574007708
rs84314	1	33595212	0.155390779863433	0.355222266032084	0.437446620672698	0.661787479996091	1.1681143474912	0.582256118698407	2.34345519951772
rs17542433	1	33600115	0.155390779863433	0.355222266032084	0.437446620672698	0.661787479996091	1.1681143474912	0.582256118698407	2.34345519951772
rs636561	1	33645971	0.155390779863433	0.355222266032084	0.437446620672698	0.661787479996091	1.1681143474912	0.582256118698407	2.34345519951772
rs17465854	1	33687320	0.155390779863433	0.355222266032084	0.437446620672698	0.661787479996091	1.1681143474912	0.582256118698407	2.34345519951772
rs12748225	1	33755543	0.155390779863433	0.355222266032084	0.437446620672698	0.661787479996091	1.1681143474912	0.582256118698407	2.34345519951772
rs12032996	1	33920586	0.155390779863433	0.355222266032084	0.437446620672698	0.661787479996091	1.1681143474912	0.582256118698407	2.34345519951772
rs10914729	1	33925967	0.155390779863433	0.355222266032084	0.437446620672698	0.661787479996091	1.1681143474912	0.582256118698407	2.34345519951772
rs2641953	1	34001335	0.155390779863433	0.355222266032084	0.437446620672698	0.661787479996091	1.1681143474912	0.582256118698407	2.34345519951772
rs2336245	1	34026673	0.155390779863433	0.355222266032084	0.437446620672698	0.661787479996091	1.1681143474912	0.582256118698407	2.34345519951772
rs5007951	1	34034649	0.155390779863433	0.355222266032084	0.437446620672698	0.661787479996091	1.1681143474912	0.582256118698407	2.34345519951772
rs10798965	1	34039274	0.155390779863433	0.355222266032084	0.437446620672698	0.661787479996091	1.1681143474912	0.582256118698407	2.34345519951772
rs16835628	1	34042834	0.155390779863433	0.355222266032084	0.437446620672698	0.661787479996091	1.1681143474912	0.582256118698407	2.34345519951772
rs6425830	1	34044616	0.155390779863433	0.355222266032084	0.437446620672698	0.661787479996091	1.1681143474912	0.582256118698407	2.34345519951772
rs1773031	1	34046034	0.155390779863433	0.355222266032084	0.437446620672698	0.661787479996091	1.1681143474912	0.582256118698407	2.34345519951772
rs292808	1	34046646	0.155390779863433	0.355222266032084	0.437446620672698	0.661787479996091	1.1681143474912	0.582256118698407	2.34345519951772
rs433546	1	34048743	0.155390779863433	0.355222266032084	0.437446620672698	0.661787479996091	1.1681143474912	0.582256118698407	2.34345519951772
rs721306	1	34051436	0.155390779863433	0.355222266032084	0.437446620672698	0.661787479996091	1.1681143474912	0.582256118698407	2.34345519951772
rs10798977	1	34137334	0.155390779863433	0.355222266032084	0.437446620672698	0.661787479996091	1.1681143474912	0.582256118698407	2.34345519951772
rs649214	1	34150551	0.155390779863433	0.355222266032084	0.437446620672698	0.661787479996091	1.1681143474912	0.582256118698407	2.34345519951772
rs564148	1	34173820	0.155390779863433	0.355222266032084	0.437446620672698	0.661787479996091	1.1681143474912	0.582256118698407	2.34345519951772
rs10798983	1	34174141	0.155390779863433	0.355222266032084	0.437446620672698	0.661787479996091	1.1681143474912	0.582256118698407	2.34345519951772
rs512332	1	34206933	0.185032155564975	0.353684021316914	0.523156672093985	0.600865230317926	1.20325713091848	0.601584346650056	2.40669115007474
rs491586	1	34225784	0.185032155564975	0.353684021316914	0.523156672093985	0.600865230317926	1.20325713091848	0.601584346650056	2.40669115007474
rs478205	1	34247896	0.185032155564975	0.353684021316914	0.523156672093985	0.600865230317926	1.20325713091848	0.601584346650056	2.40669115007474
rs476463	1	34248064	0.185032155564975	0.353684021316914	0.523156672093985	0.600865230317926	1.20325713091848	0.601584346650056	2.40669115007474
rs4652974	1	34248836	0.185032155564975	0.353684021316914	0.523156672093985	0.600865230317926	1.20325713091848	0.601584346650056	2.40669115007474
rs717030	1	34249330	0.185032155564975	0.353684021316914	0.523156672093985	0.600865230317926	1.20325713091848	0.601584346650056	2.40669115007474
rs6425838	1	34254416	0.185032155564975	0.353684021316914	0.523156672093985	0.600865230317926	1.20325713091848	0.601584346650056	2.40669115007474
rs545170	1	34256734	0.185032155564975	0.353684021316914	0.523156672093985	0.600865230317926	1.20325713091848	0.601584346650056	2.40669115007474
rs17342512	1	34285342	0.185032155564975	0.353684021316914	0.523156672093985	0.600865230317926	1.20325713091848	0.601584346650056	2.40669115007474
rs2281595	1	34287512	0.185032155564975	0.353684021316914	0.523156672093985	0.600865230317926	1.20325713091848	0.601584346650056	2.40669115007474
rs3845477	1	34291836	0.185032155564975	0.353684021316914	0.523156672093985	0.600865230317926	1.20325713091848	0.601584346650056	2.40669115007474
rs6425850	1	34308585	0.185032155564975	0.353684021316914	0.523156672093985	0.600865230317926	1.20325713091848	0.601584346650056	2.40669115007474
rs16835990	1	34314519	0.185032155564975	0.353684021316914	0.523156672093985	0.600865230317926	1.20325713091848	0.601584346650056	2.40669115007474
rs911216	1	34375199	0.178514700201463	0.35165141890475	0.507646750743857	0.611701098191815	1.19544045635986	0.600062128964938	2.38154986912259
rs12029535	1	34383662	0.178514700201463	0.35165141890475	0.507646750743857	0.611701098191815	1.19544045635986	0.600062128964938	2.38154986912259
rs16836099	1	34401453	0.208953140349646	0.35293029306228	0.592052154369116	0.553815664572453	1.23238724794164	0.617059247816482	2.46131685776285
rs549048	1	34424393	0.208953140349646	0.35293029306228	0.592052154369116	0.553815664572453	1.23238724794164	0.617059247816482	2.46131685776285
rs517542	1	34475731	0.208953140349646	0.35293029306228	0.592052154369116	0.553815664572453	1.23238724794164	0.617059247816482	2.46131685776285
rs10914839	1	34477893	0.208953140349646	0.35293029306228	0.592052154369116	0.553815664572453	1.23238724794164	0.617059247816482	2.46131685776285
rs12025252	1	34479434	0.208953140349646	0.35293029306228	0.592052154369116	0.553815664572453	1.23238724794164	0.617059247816482	2.46131685776285
rs4652984	1	34500667	0.208953140349646	0.35293029306228	0.592052154369116	0.553815664572453	1.23238724794164	0.617059247816482	2.46131685776285
rs12127677	1	34516663	0.208953140349646	0.35293029306228	0.592052154369116	0.553815664572453	1.23238724794164	0.617059247816482	2.46131685776285
rs12120060	1	34544480	0.208953140349646	0.35293029306228	0.592052154369116	0.553815664572453	1.23238724794164	0.617059247816482	2.46131685776285
rs12048816	1	34565359	0.208953140349646	0.35293029306228	0.592052154369116	0.553815664572453	1.23238724794164	0.617059247816482	2.46131685776285
rs1065964	1	34584665	0.208953140349646	0.35293029306228	0.592052154369116	0.553815664572453	1.23238724794164	0.617059247816482	2.46131685776285
rs9425907	1	34590706	0.208953140349646	0.35293029306228	0.592052154369116	0.553815664572453	1.23238724794164	0.617059247816482	2.46131685776285
rs771145	1	34610222	0.208953140349646	0.35293029306228	0.592052154369116	0.553815664572453	1.23238724794164	0.617059247816482	2.46131685776285
rs4652992	1	34622349	0.240029027799314	0.351783018022924	0.682321247763224	0.495035840444566	1.27128605242221	0.637968935331589	2.53330238758918
rs7529786	1	34635092	0.240029027799314	0.351783018022924	0.682321247763224	0.495035840444566	1.27128605242221	0.637968935331589	2.53330238758918
rs2792928	1	34653822	0.262019735364021	0.352202416117347	0.743946444923652	0.456908875517606	1.29955218931183	0.651617855406256	2.59175815814968
rs11584467	1	34665219	0.262019735364021	0.352202416117347	0.743946444923652	0.456908875517606	1.29955218931183	0.651617855406256	2.59175815814968
rs297802	1	34674814	0.262019735364021	0.352202416117347	0.743946444923652	0.456908875517606	1.29955218931183	0.651617855406256	2.59175815814968
rs11577248	1	34678365	0.262019735364021	0.352202416117347	0.743946444923652	0.456908875517606	1.29955218931183	0.651617855406256	2.59175815814968
rs4652997	1	34679066	0.262019735364021	0.352202416117347	0.743946444923652	0.456908875517606	1.29955218931183	0.651617855406256	2.59175815814968
rs1023325	1	34682856	0.262019735364021	0.352202416117347	0.743946444923652	0.456908875517606	1.29955218931183	0.651617855406256	2.59175815814968
rs12128858	1	34723928	0.230555227575061	0.350706111130034	0.657402937268965	0.510921863469492	1.259299013396	0.63328878132916	2.5041245824879
rs12039643	1	34727726	0.230555227575061	0.350706111130034	0.657402937268965	0.510921863469492	1.259299013396	0.63328878132916	2.5041245824879
rs1414470	1	34736287	0.230555227575061	0.350706111130034	0.657402937268965	0.510921863469492	1.259299013396	0.63328878132916	2.5041245824879
rs1541221	1	34783684	0.230555227575061	0.350706111130034	0.657402937268965	0.510921863469492	1.259299013396	0.63328878132916	2.5041245824879
rs1342165	1	34800325	0.230555227575061	0.350706111130034	0.657402937268965	0.510921863469492	1.259299013396	0.63328878132916	2.5041245824879
rs12142853	1	34818606	0.230555227575061	0.350706111130034	0.657402937268965	0.510921863469492	1.259299013396	0.63328878132916	2.5041245824879
rs10914932	1	34832241	0.230555227575061	0.350706111130034	0.657402937268965	0.510921863469492	1.259299013396	0.63328878132916	2.5041245824879
rs996936	1	34867368	0.230555227575061	0.350706111130034	0.657402937268965	0.510921863469492	1.259299013396	0.63328878132916	2.5041245824879
rs2142532	1	34868452	0.230555227575061	0.350706111130034	0.657402937268965	0.510921863469492	1.259299013396	0.63328878132916	2.5041245824879
rs4653032	1	34902910	0.230555227575061	0.350706111130034	0.657402937268965	0.510921863469492	1.259299013396	0.63328878132916	2.5041245824879
rs12035126	1	34921613	0.230555227575061	0.350706111130034	0.657402937268965	0.510921863469492	1.259299013396	0.63328878132916	2.5041245824879
rs10799060	1	34931680	0.230555227575061	0.350706111130034	0.657402937268965	0.510921863469492	1.259299013396	0.63328878132916	2.5041245824879
rs10914956	1	34938132	0.230555227575061	0.350706111130034	0.657402937268965	0.510921863469492	1.259299013396	0.63328878132916	2.5041245824879
rs11586990	1	34939339	0.230555227575061	0.350706111130034	0.657402937268965	0.510921863469492	1.259299013396	0.63328878132916	2.5041245824879
rs10914958	1	34943763	0.230555227575061	0.350706111130034	0.657402937268965	0.510921863469492	1.259299013396	0.63328878132916	2.5041245824879
rs2359108	1	34959388	0.230555227575061	0.350706111130034	0.657402937268965	0.510921863469492	1.259299013396	0.63328878132916	2.5041245824879
rs9988545	1	34986348	0.230555227575061	0.350706111130034	0.657402937268965	0.510921863469492	1.259299013396	0.63328878132916	2.5041245824879
rs1342476	1	35052181	0.202110202614499	0.352427670914758	0.573479948637131	0.566319771800896	1.22398288679346	0.613455205370176	2.44212469638958
rs10799073	1	35061403	0.202110202614499	0.352427670914758	0.573479948637131	0.566319771800896	1.22398288679346	0.613455205370176	2.44212469638958
rs9787098	1	35118282	0.235753717292631	0.354157912903989	0.665674007844469	0.50561949064775	1.26586251172663	0.632297168515333	2.53426391637557
rs4491030	1	35126221	0.235753717292631	0.354157912903989	0.665674007844469	0.50561949064775	1.26586251172663	0.632297168515333	2.53426391637557
rs565742	1	35154013	0.235753717292631	0.354157912903989	0.665674007844469	0.50561949064775	1.26586251172663	0.632297168515333	2.53426391637557
rs1741953	1	35190138	0.235753717292631	0.354157912903989	0.665674007844469	0.50561949064775	1.26586251172663	0.632297168515333	2.53426391637557
rs9426007	1	35208698	0.235753717292631	0.354157912903989	0.665674007844469	0.50561949064775	1.26586251172663	0.632297168515333	2.53426391637557
rs692923	1	35218077	0.235753717292631	0.354157912903989	0.665674007844469	0.50561949064775	1.26586251172663	0.632297168515333	2.53426391637557
rs3738345	1	35223345	0.235753717292631	0.354157912903989	0.665674007844469	0.50561949064775	1.26586251172663	0.632297168515333	2.53426391637557
rs13774	1	35251669	0.235753717292631	0.354157912903989	0.665674007844469	0.50561949064775	1.26586251172663	0.632297168515333	2.53426391637557
rs483721	1	35253376	0.235753717292631	0.354157912903989	0.665674007844469	0.50561949064775	1.26586251172663	0.632297168515333	2.53426391637557
rs1764392	1	35268368	0.235753717292631	0.354157912903989	0.665674007844469	0.50561949064775	1.26586251172663	0.632297168515333	2.53426391637557
rs4653105	1	35307201	0.206707601020181	0.355610177371796	0.581275830033584	0.561054567682191	1.22962297870645	0.612449770894688	2.46872926012233
rs4653109	1	35328245	0.206707601020181	0.355610177371796	0.581275830033584	0.561054567682191	1.22962297870645	0.612449770894688	2.46872926012233
rs4653110	1	35328275	0.206707601020181	0.355610177371796	0.581275830033584	0.561054567682191	1.22962297870645	0.612449770894688	2.46872926012233
rs6686484	1	35368760	0.206707601020181	0.355610177371796	0.581275830033584	0.561054567682191	1.22962297870645	0.612449770894688	2.46872926012233
rs11264173	1	35368771	0.206707601020181	0.355610177371796	0.581275830033584	0.561054567682191	1.22962297870645	0.612449770894688	2.46872926012233
rs12568660	1	35416760	0.206707601020181	0.355610177371796	0.581275830033584	0.561054567682191	1.22962297870645	0.612449770894688	2.46872926012233
rs11264110	1	35636227	0.176444312562816	0.354288266129312	0.498024714423975	0.618466622732555	1.19296799157972	0.595734197316883	2.38893895187409
rs12022675	1	35902835	0.174271906193395	0.350820627705108	0.496755015043996	0.619361821428955	1.19037919329536	0.59849534959855	2.36760841129506
rs12563006	1	35919461	0.174271906193395	0.350820627705108	0.496755015043996	0.619361821428955	1.19037919329536	0.59849534959855	2.36760841129506
rs12408030	1	36011034	0.174271906193395	0.350820627705108	0.496755015043996	0.619361821428955	1.19037919329536	0.59849534959855	2.36760841129506
rs6668101	1	36099200	0.174271906193395	0.350820627705108	0.496755015043996	0.619361821428955	1.19037919329536	0.59849534959855	2.36760841129506
rs1333647	1	36161383	0.174271906193395	0.350820627705108	0.496755015043996	0.619361821428955	1.19037919329536	0.59849534959855	2.36760841129506
rs16822339	1	36220558	0.174271906193395	0.350820627705108	0.496755015043996	0.619361821428955	1.19037919329536	0.59849534959855	2.36760841129506
rs4652895	1	36316571	0.208779871952502	0.351077767124561	0.594682692847445	0.552055592812902	1.23217373267679	0.619196535644504	2.45197125645792
rs6674772	1	36317835	0.208779871952502	0.351077767124561	0.594682692847445	0.552055592812902	1.23217373267679	0.619196535644504	2.45197125645792
rs7522400	1	36613380	0.239301414398607	0.352775616155099	0.678338874457235	0.497556855817131	1.27036138409566	0.636265854180872	2.53638952270836
rs272819	1	36678610	0.239301414398607	0.352775616155099	0.678338874457235	0.497556855817131	1.27036138409566	0.636265854180872	2.53638952270836
rs6690378	1	36835804	0.209770145065822	0.351237533482009	0.597231574274696	0.550352781451342	1.23339452555461	0.619615954831379	2.45516927672091
rs16822888	1	36883946	0.209770145065822	0.351237533482009	0.597231574274696	0.550352781451342	1.23339452555461	0.619615954831379	2.45516927672091
rs6425987	1	36924676	0.209770145065822	0.351237533482009	0.597231574274696	0.550352781451342	1.23339452555461	0.619615954831379	2.45516927672091
rs3917924	1	36945653	0.209770145065822	0.351237533482009	0.597231574274696	0.550352781451342	1.23339452555461	0.619615954831379	2.45516927672091
rs4653193	1	36976253	0.209770145065822	0.351237533482009	0.597231574274696	0.550352781451342	1.23339452555461	0.619615954831379	2.45516927672091
rs6697796	1	37003050	0.209770145065822	0.351237533482009	0.597231574274696	0.550352781451342	1.23339452555461	0.619615954831379	2.45516927672091
rs2144370	1	37018719	0.209770145065822	0.351237533482009	0.597231574274696	0.550352781451342	1.23339452555461	0.619615954831379	2.45516927672091
rs12567252	1	37041357	0.209770145065822	0.351237533482009	0.597231574274696	0.550352781451342	1.23339452555461	0.619615954831379	2.45516927672091
rs16823268	1	37083209	0.108677606419648	0.350600491552176	0.309975624787378	0.756579492622475	1.11480288710608	0.560739204858484	2.21633420016298
rs12131598	1	37089450	0.108677606419648	0.350600491552176	0.309975624787378	0.756579492622475	1.11480288710608	0.560739204858484	2.21633420016298
rs12144657	1	37117448	0.108677606419648	0.350600491552176	0.309975624787378	0.756579492622475	1.11480288710608	0.560739204858484	2.21633420016298
rs1076773	1	37136423	0.108677606419648	0.350600491552176	0.309975624787378	0.756579492622475	1.11480288710608	0.560739204858484	2.21633420016298
rs219012	1	37137199	0.108677606419648	0.350600491552176	0.309975624787378	0.756579492622475	1.11480288710608	0.560739204858484	2.21633420016298
rs1002656	1	37192741	0.0758700379236553	0.349237410452959	0.217244875986374	0.828017513700164	1.07882235905237	0.544092893516108	2.13907899967244
rs16823426	1	37193645	0.0758700379236553	0.349237410452959	0.217244875986374	0.828017513700164	1.07882235905237	0.544092893516108	2.13907899967244
rs4653219	1	37197452	0.0758700379236553	0.349237410452959	0.217244875986374	0.828017513700164	1.07882235905237	0.544092893516108	2.13907899967244
rs525798	1	37240886	0.0758700379236553	0.349237410452959	0.217244875986374	0.828017513700164	1.07882235905237	0.544092893516108	2.13907899967244
rs479779	1	37256063	0.0758700379236553	0.349237410452959	0.217244875986374	0.828017513700164	1.07882235905237	0.544092893516108	2.13907899967244
rs17447274	1	37256380	0.0758700379236553	0.349237410452959	0.217244875986374	0.828017513700164	1.07882235905237	0.544092893516108	2.13907899967244
rs3767045	1	37310669	0.101823441972878	0.35023337398014	0.290730265981595	0.771257622048148	1.10718797154597	0.557309816022256	2.19961172240885
rs4652931	1	37326083	0.101823441972878	0.35023337398014	0.290730265981595	0.771257622048148	1.10718797154597	0.557309816022256	2.19961172240885
rs12133182	1	37329530	0.101823441972878	0.35023337398014	0.290730265981595	0.771257622048148	1.10718797154597	0.557309816022256	2.19961172240885
rs17461259	1	37348237	0.101823441972878	0.35023337398014	0.290730265981595	0.771257622048148	1.10718797154597	0.557309816022256	2.19961172240885
rs523553	1	37353610	0.101823441972878	0.35023337398014	0.290730265981595	0.771257622048148	1.10718797154597	0.557309816022256	2.19961172240885
rs1334799	1	37399974	0.0630375420329671	0.350273199964956	0.179966786038081	0.857178643327604	1.06506682325455	0.536066032842106	2.11609628012312
rs7517274	1	37402001	0.0630375420329671	0.350273199964956	0.179966786038081	0.857178643327604	1.06506682325455	0.536066032842106	2.11609628012312
rs481047	1	37403014	0.0630375420329671	0.350273199964956	0.179966786038081	0.857178643327604	1.06506682325455	0.536066032842106	2.11609628012312
rs1160752	1	37403412	0.0630375420329671	0.350273199964956	0.179966786038081	0.857178643327604	1.06506682325455	0.536066032842106	2.11609628012312
rs12736276	1	37415673	0.0630375420329671	0.350273199964956	0.179966786038081	0.857178643327604	1.06506682325455	0.536066032842106	2.11609628012312
rs535620	1	37419841	0.0630375420329671	0.350273199964956	0.179966786038081	0.857178643327604	1.06506682325455	0.536066032842106	2.11609628012312
rs10489414	1	37525003	0.0946692072456325	0.345820315188563	0.273752590833228	0.78427475926211	1.09929515610237	0.558143818521554	2.16512268008476
rs6702349	1	37534255	0.0946692072456325	0.345820315188563	0.273752590833228	0.78427475926211	1.09929515610237	0.558143818521554	2.16512268008476
rs218428	1	37544223	0.0946692072456325	0.345820315188563	0.273752590833228	0.78427475926211	1.09929515610237	0.558143818521554	2.16512268008476
rs218394	1	37549639	0.0946692072456325	0.345820315188563	0.273752590833228	0.78427475926211	1.09929515610237	0.558143818521554	2.16512268008476
rs11263975	1	37572630	0.0946692072456325	0.345820315188563	0.273752590833228	0.78427475926211	1.09929515610237	0.558143818521554	2.16512268008476
rs849961	1	37577214	0.0946692072456325	0.345820315188563	0.273752590833228	0.78427475926211	1.09929515610237	0.558143818521554	2.16512268008476
rs568540	1	37577470	0.0946692072456325	0.345820315188563	0.273752590833228	0.78427475926211	1.09929515610237	0.558143818521554	2.16512268008476
rs215770	1	37585973	0.0946692072456325	0.345820315188563	0.273752590833228	0.78427475926211	1.09929515610237	0.558143818521554	2.16512268008476
rs215792	1	37605441	0.125001101262226	0.3468852217048	0.360352916298642	0.718583232040435	1.1331497009611	0.574133154388007	2.23646419819969
rs4653252	1	37622070	0.125001101262226	0.3468852217048	0.360352916298642	0.718583232040435	1.1331497009611	0.574133154388007	2.23646419819969
rs1587578	1	37628741	0.125001101262226	0.3468852217048	0.360352916298642	0.718583232040435	1.1331497009611	0.574133154388007	2.23646419819969
rs215821	1	37661910	0.0962841466379509	0.348465687306486	0.276308830812561	0.782310873837465	1.10107188542268	0.556154803188713	2.17989539947726
rs6690892	1	37691418	0.129211073054851	0.346910006710506	0.372462801750992	0.709548302763483	1.13793028524059	0.576527326272166	2.24600860195209
rs16823888	1	37699184	0.129211073054851	0.346910006710506	0.372462801750992	0.709548302763483	1.13793028524059	0.576527326272166	2.24600860195209
rs10796901	1	37753740	0.129211073054851	0.346910006710506	0.372462801750992	0.709548302763483	1.13793028524059	0.576527326272166	2.24600860195209
rs6426015	1	37770623	0.129211073054851	0.346910006710506	0.372462801750992	0.709548302763483	1.13793028524059	0.576527326272166	2.24600860195209
rs6426016	1	37773586	0.129211073054851	0.346910006710506	0.372462801750992	0.709548302763483	1.13793028524059	0.576527326272166	2.24600860195209
rs11264025	1	37780362	0.129211073054851	0.346910006710506	0.372462801750992	0.709548302763483	1.13793028524059	0.576527326272166	2.24600860195209
rs1411931	1	37782874	0.129211073054851	0.346910006710506	0.372462801750992	0.709548302763483	1.13793028524059	0.576527326272166	2.24600860195209
rs16823978	1	37788699	0.129211073054851	0.346910006710506	0.372462801750992	0.709548302763483	1.13793028524059	0.576527326272166	2.24600860195209
rs4653279	1	37807857	0.129211073054851	0.346910006710506	0.372462801750992	0.709548302763483	1.13793028524059	0.576527326272166	2.24600860195209
rs4653280	1	37818205	0.129211073054851	0.346910006710506	0.372462801750992	0.709548302763483	1.13793028524059	0.576527326272166	2.24600860195209
rs2745486	1	37861046	0.129211073054851	0.346910006710506	0.372462801750992	0.709548302763483	1.13793028524059	0.576527326272166	2.24600860195209
rs2811620	1	37871985	0.129211073054851	0.346910006710506	0.372462801750992	0.709548302763483	1.13793028524059	0.576527326272166	2.24600860195209
rs2811630	1	37882114	0.129211073054851	0.346910006710506	0.372462801750992	0.709548302763483	1.13793028524059	0.576527326272166	2.24600860195209
rs12139812	1	37891045	0.129211073054851	0.346910006710506	0.372462801750992	0.709548302763483	1.13793028524059	0.576527326272166	2.24600860195209
rs2294873	1	37961613	0.0361307077174314	0.346964896995211	0.104133611297082	0.917063317888432	1.03679135426614	0.525229226176552	2.04660414673819
rs4653300	1	38024054	0.0361307077174314	0.346964896995211	0.104133611297082	0.917063317888432	1.03679135426614	0.525229226176552	2.04660414673819
rs6619	1	38030696	0.0361307077174314	0.346964896995211	0.104133611297082	0.917063317888432	1.03679135426614	0.525229226176552	2.04660414673819
rs11264081	1	38117142	0.0663541718010103	0.34596634651466	0.191793717711207	0.847903792152071	1.06860511995214	0.542406332550581	2.10527944432036
rs11585866	1	38139551	0.0663541718010103	0.34596634651466	0.191793717711207	0.847903792152071	1.06860511995214	0.542406332550581	2.10527944432036
rs557897	1	38174185	0.0663541718010103	0.34596634651466	0.191793717711207	0.847903792152071	1.06860511995214	0.542406332550581	2.10527944432036
rs12130112	1	38207042	0.0663541718010103	0.34596634651466	0.191793717711207	0.847903792152071	1.06860511995214	0.542406332550581	2.10527944432036
rs655055	1	38221108	0.0663541718010103	0.34596634651466	0.191793717711207	0.847903792152071	1.06860511995214	0.542406332550581	2.10527944432036
rs664939	1	38254611	0.0663541718010103	0.34596634651466	0.191793717711207	0.847903792152071	1.06860511995214	0.542406332550581	2.10527944432036
rs535056	1	38522092	-0.134166958952208	0.351029201108162	-0.382210250681874	0.702305419066249	0.874444056151584	0.43947071653363	1.73993938292433
rs6676868	1	38525033	-0.134166958952208	0.351029201108162	-0.382210250681874	0.702305419066249	0.874444056151584	0.43947071653363	1.73993938292433
rs486563	1	38559049	-0.134166958952208	0.351029201108162	-0.382210250681874	0.702305419066249	0.874444056151584	0.43947071653363	1.73993938292433
rs578107	1	38563923	-0.134166958952208	0.351029201108162	-0.382210250681874	0.702305419066249	0.874444056151584	0.43947071653363	1.73993938292433
rs6675190	1	38596776	-0.134166958952208	0.351029201108162	-0.382210250681874	0.702305419066249	0.874444056151584	0.43947071653363	1.73993938292433
rs2615814	1	38606455	-0.134166958952208	0.351029201108162	-0.382210250681874	0.702305419066249	0.874444056151584	0.43947071653363	1.73993938292433
rs1462811	1	38640340	-0.0699719586635008	0.352221467238289	-0.198658983542768	0.842529510840546	0.932419965841384	0.467513976496749	1.85963850581415
rs17534243	1	38650917	-0.0699719586635008	0.352221467238289	-0.198658983542768	0.842529510840546	0.932419965841384	0.467513976496749	1.85963850581415
rs10889449	1	38651608	-0.0699719586635008	0.352221467238289	-0.198658983542768	0.842529510840546	0.932419965841384	0.467513976496749	1.85963850581415
rs6685558	1	38687060	-0.0387354701118365	0.350039943707382	-0.110660142672796	0.911885853336592	0.962005154606629	0.48441477807048	1.91045764783641
rs928158	1	38719919	-0.0387354701118365	0.350039943707382	-0.110660142672796	0.911885853336592	0.962005154606629	0.48441477807048	1.91045764783641
rs11802770	1	38721663	-0.0387354701118365	0.350039943707382	-0.110660142672796	0.911885853336592	0.962005154606629	0.48441477807048	1.91045764783641
rs12028799	1	38731622	-0.0387354701118365	0.350039943707382	-0.110660142672796	0.911885853336592	0.962005154606629	0.48441477807048	1.91045764783641
rs6698091	1	38736874	-0.0387354701118365	0.350039943707382	-0.110660142672796	0.911885853336592	0.962005154606629	0.48441477807048	1.91045764783641
rs6600377	1	38750269	-0.0387354701118365	0.350039943707382	-0.110660142672796	0.911885853336592	0.962005154606629	0.48441477807048	1.91045764783641
rs12091117	1	38764346	-0.0387354701118365	0.350039943707382	-0.110660142672796	0.911885853336592	0.962005154606629	0.48441477807048	1.91045764783641
rs6679637	1	38806630	0.0550851922945225	0.350304824979349	0.157249310790309	0.875048367277771	1.05663062762887	0.531786989942412	2.0994652076093
rs2840557	1	38813957	0.0550851922945225	0.350304824979349	0.157249310790309	0.875048367277771	1.05663062762887	0.531786989942412	2.0994652076093
rs2040073	1	38829224	0.0550851922945225	0.350304824979349	0.157249310790309	0.875048367277771	1.05663062762887	0.531786989942412	2.0994652076093
rs4278342	1	38843016	0.0550851922945225	0.350304824979349	0.157249310790309	0.875048367277771	1.05663062762887	0.531786989942412	2.0994652076093
rs12724197	1	38847469	0.0550851922945225	0.350304824979349	0.157249310790309	0.875048367277771	1.05663062762887	0.531786989942412	2.0994652076093
rs11210654	1	38848996	0.0550851922945225	0.350304824979349	0.157249310790309	0.875048367277771	1.05663062762887	0.531786989942412	2.0994652076093
rs4970590	1	38866116	0.0550851922945225	0.350304824979349	0.157249310790309	0.875048367277771	1.05663062762887	0.531786989942412	2.0994652076093
rs12723237	1	38887351	0.0550851922945225	0.350304824979349	0.157249310790309	0.875048367277771	1.05663062762887	0.531786989942412	2.0994652076093
rs12567295	1	38906637	0.0550851922945225	0.350304824979349	0.157249310790309	0.875048367277771	1.05663062762887	0.531786989942412	2.0994652076093
rs1006812	1	38915251	0.0550851922945225	0.350304824979349	0.157249310790309	0.875048367277771	1.05663062762887	0.531786989942412	2.0994652076093
rs16825060	1	38919709	0.0550851922945225	0.350304824979349	0.157249310790309	0.875048367277771	1.05663062762887	0.531786989942412	2.0994652076093
rs2247973	1	38931261	0.0550851922945225	0.350304824979349	0.157249310790309	0.875048367277771	1.05663062762887	0.531786989942412	2.0994652076093
rs2992435	1	38992741	0.0432247091548699	0.35076903019069	0.123228407967977	0.90192623069577	1.04417250361108	0.525039075299204	2.07660014004883
rs2992439	1	39010828	0.0432247091548699	0.35076903019069	0.123228407967977	0.90192623069577	1.04417250361108	0.525039075299204	2.07660014004883
rs6600434	1	39046130	0.0432247091548699	0.35076903019069	0.123228407967977	0.90192623069577	1.04417250361108	0.525039075299204	2.07660014004883
rs4970605	1	39047119	0.0432247091548699	0.35076903019069	0.123228407967977	0.90192623069577	1.04417250361108	0.525039075299204	2.07660014004883
rs983619	1	39047419	0.0432247091548699	0.35076903019069	0.123228407967977	0.90192623069577	1.04417250361108	0.525039075299204	2.07660014004883
rs1001450	1	39050786	0.0432247091548699	0.35076903019069	0.123228407967977	0.90192623069577	1.04417250361108	0.525039075299204	2.07660014004883
rs1001451	1	39051320	0.0432247091548699	0.35076903019069	0.123228407967977	0.90192623069577	1.04417250361108	0.525039075299204	2.07660014004883
rs2985755	1	39054557	0.0432247091548699	0.35076903019069	0.123228407967977	0.90192623069577	1.04417250361108	0.525039075299204	2.07660014004883
rs2985763	1	39065974	0.0432247091548699	0.35076903019069	0.123228407967977	0.90192623069577	1.04417250361108	0.525039075299204	2.07660014004883
rs11211039	1	39082233	0.0432247091548699	0.35076903019069	0.123228407967977	0.90192623069577	1.04417250361108	0.525039075299204	2.07660014004883
rs4111953	1	39128601	0.073840054791608	0.349911096042465	0.21102518790272	0.832867616796156	1.07663458918027	0.542273011313557	2.13756173446944
rs16825353	1	39135188	0.073840054791608	0.349911096042465	0.21102518790272	0.832867616796156	1.07663458918027	0.542273011313557	2.13756173446944
rs1930555	1	39135729	0.073840054791608	0.349911096042465	0.21102518790272	0.832867616796156	1.07663458918027	0.542273011313557	2.13756173446944
rs7551194	1	39145901	0.073840054791608	0.349911096042465	0.21102518790272	0.832867616796156	1.07663458918027	0.542273011313557	2.13756173446944
rs12048126	1	39179454	0.073840054791608	0.349911096042465	0.21102518790272	0.832867616796156	1.07663458918027	0.542273011313557	2.13756173446944
rs17484974	1	39186794	0.073840054791608	0.349911096042465	0.21102518790272	0.832867616796156	1.07663458918027	0.542273011313557	2.13756173446944
rs11211246	1	39196898	0.073840054791608	0.349911096042465	0.21102518790272	0.832867616796156	1.07663458918027	0.542273011313557	2.13756173446944
rs17556883	1	39197064	0.073840054791608	0.349911096042465	0.21102518790272	0.832867616796156	1.07663458918027	0.542273011313557	2.13756173446944
rs665984	1	39203534	0.073840054791608	0.349911096042465	0.21102518790272	0.832867616796156	1.07663458918027	0.542273011313557	2.13756173446944
rs7547720	1	39209490	0.073840054791608	0.349911096042465	0.21102518790272	0.832867616796156	1.07663458918027	0.542273011313557	2.13756173446944
rs6660134	1	39216646	0.073840054791608	0.349911096042465	0.21102518790272	0.832867616796156	1.07663458918027	0.542273011313557	2.13756173446944
rs1171466	1	39291249	0.0402299773964248	0.351501357468266	0.114451840772924	0.908879620948133	1.04105016467055	0.522718247786952	2.07336447493279
rs6690335	1	39291708	0.0402299773964248	0.351501357468266	0.114451840772924	0.908879620948133	1.04105016467055	0.522718247786952	2.07336447493279
rs11538784	1	39329700	0.0402299773964248	0.351501357468266	0.114451840772924	0.908879620948133	1.04105016467055	0.522718247786952	2.07336447493279
rs2296456	1	39339256	0.0402299773964248	0.351501357468266	0.114451840772924	0.908879620948133	1.04105016467055	0.522718247786952	2.07336447493279
rs4494114	1	39339682	0.0402299773964248	0.351501357468266	0.114451840772924	0.908879620948133	1.04105016467055	0.522718247786952	2.07336447493279
rs12057616	1	39386734	0.00901506717712504	0.350695654616746	0.0257062414616373	0.979491645536885	1.00905582528218	0.507454404287076	2.00647319233806
rs4418560	1	39387607	0.00901506717712504	0.350695654616746	0.0257062414616373	0.979491645536885	1.00905582528218	0.507454404287076	2.00647319233806
rs6665494	1	39431045	0.00901506717712504	0.350695654616746	0.0257062414616373	0.979491645536885	1.00905582528218	0.507454404287076	2.00647319233806
rs7537437	1	39439538	0.00901506717712504	0.350695654616746	0.0257062414616373	0.979491645536885	1.00905582528218	0.507454404287076	2.00647319233806
rs6696013	1	39451857	0.00901506717712504	0.350695654616746	0.0257062414616373	0.979491645536885	1.00905582528218	0.507454404287076	2.00647319233806
rs7554809	1	39503878	0.00901506717712504	0.350695654616746	0.0257062414616373	0.979491645536885	1.00905582528218	0.507454404287076	2.00647319233806
rs7546735	1	39550621	0.00901506717712504	0.350695654616746	0.0257062414616373	0.979491645536885	1.00905582528218	0.507454404287076	2.00647319233806
rs260969	1	39551621	0.00901506717712504	0.350695654616746	0.0257062414616373	0.979491645536885	1.00905582528218	0.507454404287076	2.00647319233806
rs7550056	1	39581931	0.00901506717712504	0.350695654616746	0.0257062414616373	0.979491645536885	1.00905582528218	0.507454404287076	2.00647319233806
rs11205665	1	39590824	0.00901506717712504	0.350695654616746	0.0257062414616373	0.979491645536885	1.00905582528218	0.507454404287076	2.00647319233806
rs11586824	1	39817162	0.074070791231553	0.349777230105174	0.211765617817034	0.832289893169267	1.07688303667434	0.542540479492812	2.1374941013822
rs783827	1	39943453	0.103956904297786	0.348974477390062	0.297892571042062	0.765785158144137	1.10955263693518	0.55987985025617	2.19887722976015
rs2275767	1	39945297	0.103956904297786	0.348974477390062	0.297892571042062	0.765785158144137	1.10955263693518	0.55987985025617	2.19887722976015
rs1180350	1	40007013	0.16455307033735	0.347989823656206	0.472867478159128	0.636307728626343	1.17886613071477	0.596004546238571	2.33173616362001
rs4660293	1	40028180	0.16455307033735	0.347989823656206	0.472867478159128	0.636307728626343	1.17886613071477	0.596004546238571	2.33173616362001
rs9438926	1	40035182	0.16455307033735	0.347989823656206	0.472867478159128	0.636307728626343	1.17886613071477	0.596004546238571	2.33173616362001
rs6587	1	40089945	0.16455307033735	0.347989823656206	0.472867478159128	0.636307728626343	1.17886613071477	0.596004546238571	2.33173616362001
rs1148945	1	40096053	0.16455307033735	0.347989823656206	0.472867478159128	0.636307728626343	1.17886613071477	0.596004546238571	2.33173616362001
rs4660892	1	40104584	0.16455307033735	0.347989823656206	0.472867478159128	0.636307728626343	1.17886613071477	0.596004546238571	2.33173616362001
rs784595	1	40135017	0.16455307033735	0.347989823656206	0.472867478159128	0.636307728626343	1.17886613071477	0.596004546238571	2.33173616362001
rs6663003	1	40143327	0.16455307033735	0.347989823656206	0.472867478159128	0.636307728626343	1.17886613071477	0.596004546238571	2.33173616362001
rs6703320	1	40145297	0.16455307033735	0.347989823656206	0.472867478159128	0.636307728626343	1.17886613071477	0.596004546238571	2.33173616362001
rs784629	1	40146253	0.16455307033735	0.347989823656206	0.472867478159128	0.636307728626343	1.17886613071477	0.596004546238571	2.33173616362001
rs704787	1	40199854	0.16455307033735	0.347989823656206	0.472867478159128	0.636307728626343	1.17886613071477	0.596004546238571	2.33173616362001
rs230280	1	40255872	0.16455307033735	0.347989823656206	0.472867478159128	0.636307728626343	1.17886613071477	0.596004546238571	2.33173616362001
rs12745951	1	40276520	0.16455307033735	0.347989823656206	0.472867478159128	0.636307728626343	1.17886613071477	0.596004546238571	2.33173616362001
rs6694437	1	40304647	0.16455307033735	0.347989823656206	0.472867478159128	0.636307728626343	1.17886613071477	0.596004546238571	2.33173616362001
rs1043843	1	40306865	0.16455307033735	0.347989823656206	0.472867478159128	0.636307728626343	1.17886613071477	0.596004546238571	2.33173616362001
rs10789049	1	40343432	0.194329192399907	0.346995975578158	0.560032986192764	0.575456938301616	1.21449602001693	0.615215343929871	2.3975354275382
rs3103778	1	40433771	0.194329192399907	0.346995975578158	0.560032986192764	0.575456938301616	1.21449602001693	0.615215343929871	2.3975354275382
rs12072696	1	40440622	0.194329192399907	0.346995975578158	0.560032986192764	0.575456938301616	1.21449602001693	0.615215343929871	2.3975354275382
rs10889095	1	40442552	0.194329192399907	0.346995975578158	0.560032986192764	0.575456938301616	1.21449602001693	0.615215343929871	2.3975354275382
rs12127899	1	40480784	0.132252562313959	0.347515835888003	0.380565570417865	0.7035256329755	1.14139655662224	0.577597236408363	2.25552689200894
rs3122416	1	40523328	0.132252562313959	0.347515835888003	0.380565570417865	0.7035256329755	1.14139655662224	0.577597236408363	2.25552689200894
rs7513553	1	40553333	0.132252562313959	0.347515835888003	0.380565570417865	0.7035256329755	1.14139655662224	0.577597236408363	2.25552689200894
rs7516571	1	40733658	-0.0184835401088613	0.348624150152048	-0.0530185304167826	0.957717143340009	0.981686232907335	0.495698760527857	1.94414014441667
rs6691598	1	40747919	-0.0184835401088613	0.348624150152048	-0.0530185304167826	0.957717143340009	0.981686232907335	0.495698760527857	1.94414014441667
rs578039	1	40788961	-0.0184835401088613	0.348624150152048	-0.0530185304167826	0.957717143340009	0.981686232907335	0.495698760527857	1.94414014441667
rs375007	1	40799989	-0.0184835401088613	0.348624150152048	-0.0530185304167826	0.957717143340009	0.981686232907335	0.495698760527857	1.94414014441667
rs734922	1	40814917	-0.0184835401088613	0.348624150152048	-0.0530185304167826	0.957717143340009	0.981686232907335	0.495698760527857	1.94414014441667
rs381231	1	40856924	0.0121265911477299	0.347635045146215	0.0348831089300259	0.972172949537289	1.01220041636844	0.512098598473724	2.00068831656649
rs2982510	1	40872623	0.0121265911477299	0.347635045146215	0.0348831089300259	0.972172949537289	1.01220041636844	0.512098598473724	2.00068831656649
rs11208057	1	40885832	0.0121265911477299	0.347635045146215	0.0348831089300259	0.972172949537289	1.01220041636844	0.512098598473724	2.00068831656649
rs209619	1	40904757	0.0121265911477299	0.347635045146215	0.0348831089300259	0.972172949537289	1.01220041636844	0.512098598473724	2.00068831656649
rs12568089	1	40921238	0.0121265911477299	0.347635045146215	0.0348831089300259	0.972172949537289	1.01220041636844	0.512098598473724	2.00068831656649
rs2272994	1	40923019	0.0121265911477299	0.347635045146215	0.0348831089300259	0.972172949537289	1.01220041636844	0.512098598473724	2.00068831656649
rs7535790	1	40924019	0.0121265911477299	0.347635045146215	0.0348831089300259	0.972172949537289	1.01220041636844	0.512098598473724	2.00068831656649
rs16827324	1	40927959	0.0121265911477299	0.347635045146215	0.0348831089300259	0.972172949537289	1.01220041636844	0.512098598473724	2.00068831656649
rs3969615	1	40930890	0.0121265911477299	0.347635045146215	0.0348831089300259	0.972172949537289	1.01220041636844	0.512098598473724	2.00068831656649
rs7512061	1	40966183	0.0121265911477299	0.347635045146215	0.0348831089300259	0.972172949537289	1.01220041636844	0.512098598473724	2.00068831656649
rs3795344	1	40981230	0.0121265911477299	0.347635045146215	0.0348831089300259	0.972172949537289	1.01220041636844	0.512098598473724	2.00068831656649
rs11208363	1	41010454	0.0121265911477299	0.347635045146215	0.0348831089300259	0.972172949537289	1.01220041636844	0.512098598473724	2.00068831656649
rs4660438	1	41050952	0.0121265911477299	0.347635045146215	0.0348831089300259	0.972172949537289	1.01220041636844	0.512098598473724	2.00068831656649
rs16827406	1	41059499	0.0121265911477299	0.347635045146215	0.0348831089300259	0.972172949537289	1.01220041636844	0.512098598473724	2.00068831656649
rs12743517	1	41225354	-0.00954471848680951	0.34843547511044	-0.0273930732333848	0.9781462229362	0.990500687760572	0.500334577320408	1.96087109891245
rs3754176	1	41235946	-0.00954471848680951	0.34843547511044	-0.0273930732333848	0.9781462229362	0.990500687760572	0.500334577320408	1.96087109891245
rs927961	1	41246301	-0.00954471848680951	0.34843547511044	-0.0273930732333848	0.9781462229362	0.990500687760572	0.500334577320408	1.96087109891245
rs823671	1	41255120	-0.00954471848680951	0.34843547511044	-0.0273930732333848	0.9781462229362	0.990500687760572	0.500334577320408	1.96087109891245
rs12723678	1	41255387	-0.00954471848680951	0.34843547511044	-0.0273930732333848	0.9781462229362	0.990500687760572	0.500334577320408	1.96087109891245
rs4660469	1	41286353	-0.00954471848680951	0.34843547511044	-0.0273930732333848	0.9781462229362	0.990500687760572	0.500334577320408	1.96087109891245
rs963377	1	41297411	-0.00954471848680951	0.34843547511044	-0.0273930732333848	0.9781462229362	0.990500687760572	0.500334577320408	1.96087109891245
rs4660472	1	41308718	-0.00954471848680951	0.34843547511044	-0.0273930732333848	0.9781462229362	0.990500687760572	0.500334577320408	1.96087109891245
rs12564411	1	41319052	-0.00954471848680951	0.34843547511044	-0.0273930732333848	0.9781462229362	0.990500687760572	0.500334577320408	1.96087109891245
rs35809276	1	41346428	-0.00879572278298086	0.349323502613446	-0.0251793043330212	0.979911944472402	0.991242846422473	0.499838722343382	1.96575882712168
rs6684543	1	41371339	-0.00879572278298086	0.349323502613446	-0.0251793043330212	0.979911944472402	0.991242846422473	0.499838722343382	1.96575882712168
rs12569014	1	41391350	-0.00879572278298086	0.349323502613446	-0.0251793043330212	0.979911944472402	0.991242846422473	0.499838722343382	1.96575882712168
rs2885329	1	41391926	-0.00879572278298086	0.349323502613446	-0.0251793043330212	0.979911944472402	0.991242846422473	0.499838722343382	1.96575882712168
rs11585732	1	41395136	-0.00879572278298086	0.349323502613446	-0.0251793043330212	0.979911944472402	0.991242846422473	0.499838722343382	1.96575882712168
rs4660181	1	41398439	-0.00879572278298086	0.349323502613446	-0.0251793043330212	0.979911944472402	0.991242846422473	0.499838722343382	1.96575882712168
rs10889750	1	41411249	-0.00879572278298086	0.349323502613446	-0.0251793043330212	0.979911944472402	0.991242846422473	0.499838722343382	1.96575882712168
rs10789262	1	41437417	-0.00879572278298086	0.349323502613446	-0.0251793043330212	0.979911944472402	0.991242846422473	0.499838722343382	1.96575882712168
rs4453027	1	41453453	-0.00879572278298086	0.349323502613446	-0.0251793043330212	0.979911944472402	0.991242846422473	0.499838722343382	1.96575882712168
rs6686842	1	41530871	-0.00844071531454707	0.351827178321329	-0.0239910837895475	0.980859720766793	0.991594807506695	0.497568529155082	1.97613033112023
rs2300650	1	41538787	-0.00844071531454707	0.351827178321329	-0.0239910837895475	0.980859720766793	0.991594807506695	0.497568529155082	1.97613033112023
rs2268677	1	41542504	-0.00844071531454707	0.351827178321329	-0.0239910837895475	0.980859720766793	0.991594807506695	0.497568529155082	1.97613033112023
rs3819842	1	41563086	-0.00844071531454707	0.351827178321329	-0.0239910837895475	0.980859720766793	0.991594807506695	0.497568529155082	1.97613033112023
rs3766322	1	41565928	-0.00844071531454707	0.351827178321329	-0.0239910837895475	0.980859720766793	0.991594807506695	0.497568529155082	1.97613033112023
rs2363098	1	41573096	-0.00844071531454707	0.351827178321329	-0.0239910837895475	0.980859720766793	0.991594807506695	0.497568529155082	1.97613033112023
rs11802778	1	41634956	0.0242595884264126	0.351706209183079	0.068976855662461	0.945008042117952	1.02455624631691	0.514230031482519	2.04133449546049
rs1472570	1	41714084	0.0242595884264126	0.351706209183079	0.068976855662461	0.945008042117952	1.02455624631691	0.514230031482519	2.04133449546049
rs10157966	1	41722576	0.0242595884264126	0.351706209183079	0.068976855662461	0.945008042117952	1.02455624631691	0.514230031482519	2.04133449546049
rs4660522	1	41804234	0.0242595884264126	0.351706209183079	0.068976855662461	0.945008042117952	1.02455624631691	0.514230031482519	2.04133449546049
rs4660532	1	41840197	0.0242595884264126	0.351706209183079	0.068976855662461	0.945008042117952	1.02455624631691	0.514230031482519	2.04133449546049
rs12086029	1	41903038	0.0242595884264126	0.351706209183079	0.068976855662461	0.945008042117952	1.02455624631691	0.514230031482519	2.04133449546049
rs4262533	1	41904847	0.0242595884264126	0.351706209183079	0.068976855662461	0.945008042117952	1.02455624631691	0.514230031482519	2.04133449546049
rs11584933	1	41912375	0.0242595884264126	0.351706209183079	0.068976855662461	0.945008042117952	1.02455624631691	0.514230031482519	2.04133449546049
rs17358725	1	41915883	0.0242595884264126	0.351706209183079	0.068976855662461	0.945008042117952	1.02455624631691	0.514230031482519	2.04133449546049
rs10789371	1	41938428	0.0242595884264126	0.351706209183079	0.068976855662461	0.945008042117952	1.02455624631691	0.514230031482519	2.04133449546049
rs6690839	1	41944183	0.0242595884264126	0.351706209183079	0.068976855662461	0.945008042117952	1.02455624631691	0.514230031482519	2.04133449546049
rs2759257	1	41949628	0.0242595884264126	0.351706209183079	0.068976855662461	0.945008042117952	1.02455624631691	0.514230031482519	2.04133449546049
rs6671507	1	41957439	0.0242595884264126	0.351706209183079	0.068976855662461	0.945008042117952	1.02455624631691	0.514230031482519	2.04133449546049
rs11210339	1	41971212	0.0242595884264126	0.351706209183079	0.068976855662461	0.945008042117952	1.02455624631691	0.514230031482519	2.04133449546049
rs17359178	1	42003752	0.0242595884264126	0.351706209183079	0.068976855662461	0.945008042117952	1.02455624631691	0.514230031482519	2.04133449546049
rs2475838	1	42024026	0.0242595884264126	0.351706209183079	0.068976855662461	0.945008042117952	1.02455624631691	0.514230031482519	2.04133449546049
rs12045563	1	42073905	0.0242595884264126	0.351706209183079	0.068976855662461	0.945008042117952	1.02455624631691	0.514230031482519	2.04133449546049
rs4083497	1	42079867	0.0242595884264126	0.351706209183079	0.068976855662461	0.945008042117952	1.02455624631691	0.514230031482519	2.04133449546049
rs2038977	1	42094659	0.0242595884264126	0.351706209183079	0.068976855662461	0.945008042117952	1.02455624631691	0.514230031482519	2.04133449546049
rs10789406	1	42105182	0.0242595884264126	0.351706209183079	0.068976855662461	0.945008042117952	1.02455624631691	0.514230031482519	2.04133449546049
rs17372813	1	42139393	-0.00751892943458025	0.350038023322425	-0.0214803219467802	0.982862500653507	0.992509267002078	0.499776912489552	1.97102871394764
rs4526604	1	42182144	-0.00751892943458025	0.350038023322425	-0.0214803219467802	0.982862500653507	0.992509267002078	0.499776912489552	1.97102871394764
rs4284254	1	42213076	-0.00751892943458025	0.350038023322425	-0.0214803219467802	0.982862500653507	0.992509267002078	0.499776912489552	1.97102871394764
rs7517484	1	42250456	-0.00751892943458025	0.350038023322425	-0.0214803219467802	0.982862500653507	0.992509267002078	0.499776912489552	1.97102871394764
rs12137296	1	42251918	-0.00751892943458025	0.350038023322425	-0.0214803219467802	0.982862500653507	0.992509267002078	0.499776912489552	1.97102871394764
rs239340	1	42252358	-0.00751892943458025	0.350038023322425	-0.0214803219467802	0.982862500653507	0.992509267002078	0.499776912489552	1.97102871394764
rs41434744	1	42299640	0.0230986201170037	0.34940190318273	0.0661090277602856	0.947291023463454	1.02336745918935	0.515958413819659	2.02977784347889
rs609572	1	42329303	0.0230986201170037	0.34940190318273	0.0661090277602856	0.947291023463454	1.02336745918935	0.515958413819659	2.02977784347889
rs2993123	1	42354111	0.0230986201170037	0.34940190318273	0.0661090277602856	0.947291023463454	1.02336745918935	0.515958413819659	2.02977784347889
rs12759780	1	42354233	0.0230986201170037	0.34940190318273	0.0661090277602856	0.947291023463454	1.02336745918935	0.515958413819659	2.02977784347889
rs660883	1	42422757	0.0230986201170037	0.34940190318273	0.0661090277602856	0.947291023463454	1.02336745918935	0.515958413819659	2.02977784347889
rs784101	1	42507237	0.0234549352324018	0.346814126592058	0.0676296996978753	0.946080412577161	1.02373216545498	0.518766836070598	2.02022849904098
rs343388	1	42707630	0.138644809195616	0.348863281506373	0.397418749823584	0.691058691225472	1.14871601416865	0.579768019077925	2.27599391098898
rs11210621	1	42779088	0.138644809195616	0.348863281506373	0.397418749823584	0.691058691225472	1.14871601416865	0.579768019077925	2.27599391098898
rs17377828	1	42824317	0.138644809195616	0.348863281506373	0.397418749823584	0.691058691225472	1.14871601416865	0.579768019077925	2.27599391098898
rs12568497	1	42866126	0.138644809195616	0.348863281506373	0.397418749823584	0.691058691225472	1.14871601416865	0.579768019077925	2.27599391098898
rs1055055	1	42880516	0.138644809195616	0.348863281506373	0.397418749823584	0.691058691225472	1.14871601416865	0.579768019077925	2.27599391098898
rs1034268	1	42898843	0.138644809195616	0.348863281506373	0.397418749823584	0.691058691225472	1.14871601416865	0.579768019077925	2.27599391098898
rs17378839	1	42899893	0.138644809195616	0.348863281506373	0.397418749823584	0.691058691225472	1.14871601416865	0.579768019077925	2.27599391098898
rs3748845	1	42901082	0.138644809195616	0.348863281506373	0.397418749823584	0.691058691225472	1.14871601416865	0.579768019077925	2.27599391098898
rs12033025	1	43034105	0.138644809195616	0.348863281506373	0.397418749823584	0.691058691225472	1.14871601416865	0.579768019077925	2.27599391098898
rs1951918	1	43104952	0.138644809195616	0.348863281506373	0.397418749823584	0.691058691225472	1.14871601416865	0.579768019077925	2.27599391098898
rs3768025	1	43126733	0.138644809195616	0.348863281506373	0.397418749823584	0.691058691225472	1.14871601416865	0.579768019077925	2.27599391098898
rs11210696	1	43155062	0.138644809195616	0.348863281506373	0.397418749823584	0.691058691225472	1.14871601416865	0.579768019077925	2.27599391098898
rs4660668	1	43267984	0.108386816466683	0.349626029535154	0.310007857855403	0.756554980835807	1.1144787607556	0.5616478643144	2.2114619979754
rs655741	1	43273753	0.108386816466683	0.349626029535154	0.310007857855403	0.756554980835807	1.1144787607556	0.5616478643144	2.2114619979754
rs17381767	1	43281728	0.108386816466683	0.349626029535154	0.310007857855403	0.756554980835807	1.1144787607556	0.5616478643144	2.2114619979754
rs111898277	1	43299536	0.108386816466683	0.349626029535154	0.310007857855403	0.756554980835807	1.1144787607556	0.5616478643144	2.2114619979754
rs111654905	1	43299835	0.108386816466683	0.349626029535154	0.310007857855403	0.756554980835807	1.1144787607556	0.5616478643144	2.2114619979754
rs11210729	1	43306128	0.108386816466683	0.349626029535154	0.310007857855403	0.756554980835807	1.1144787607556	0.5616478643144	2.2114619979754
rs16830020	1	43316264	0.108386816466683	0.349626029535154	0.310007857855403	0.756554980835807	1.1144787607556	0.5616478643144	2.2114619979754
rs9960	1	43317793	0.108386816466683	0.349626029535154	0.310007857855403	0.756554980835807	1.1144787607556	0.5616478643144	2.2114619979754
rs17382631	1	43356211	0.108386816466683	0.349626029535154	0.310007857855403	0.756554980835807	1.1144787607556	0.5616478643144	2.2114619979754
rs16830039	1	43366503	0.108386816466683	0.349626029535154	0.310007857855403	0.756554980835807	1.1144787607556	0.5616478643144	2.2114619979754
rs12564800	1	43367726	0.108386816466683	0.349626029535154	0.310007857855403	0.756554980835807	1.1144787607556	0.5616478643144	2.2114619979754
rs841859	1	43367875	0.108386816466683	0.349626029535154	0.310007857855403	0.756554980835807	1.1144787607556	0.5616478643144	2.2114619979754
rs11210751	1	43368150	0.108386816466683	0.349626029535154	0.310007857855403	0.756554980835807	1.1144787607556	0.5616478643144	2.2114619979754
rs1105297	1	43411596	0.108386816466683	0.349626029535154	0.310007857855403	0.756554980835807	1.1144787607556	0.5616478643144	2.2114619979754
rs4306169	1	43431433	0.108386816466683	0.349626029535154	0.310007857855403	0.756554980835807	1.1144787607556	0.5616478643144	2.2114619979754
rs698046	1	43446606	0.108386816466683	0.349626029535154	0.310007857855403	0.756554980835807	1.1144787607556	0.5616478643144	2.2114619979754
rs10158845	1	43455283	0.108386816466683	0.349626029535154	0.310007857855403	0.756554980835807	1.1144787607556	0.5616478643144	2.2114619979754
rs9726252	1	43462020	0.108386816466683	0.349626029535154	0.310007857855403	0.756554980835807	1.1144787607556	0.5616478643144	2.2114619979754
rs9326132	1	43471182	0.108386816466683	0.349626029535154	0.310007857855403	0.756554980835807	1.1144787607556	0.5616478643144	2.2114619979754
rs624969	1	43494779	0.108386816466683	0.349626029535154	0.310007857855403	0.756554980835807	1.1144787607556	0.5616478643144	2.2114619979754
rs841385	1	43499676	0.108386816466683	0.349626029535154	0.310007857855403	0.756554980835807	1.1144787607556	0.5616478643144	2.2114619979754
rs841390	1	43502932	0.108386816466683	0.349626029535154	0.310007857855403	0.756554980835807	1.1144787607556	0.5616478643144	2.2114619979754
rs4660242	1	43506623	0.108386816466683	0.349626029535154	0.310007857855403	0.756554980835807	1.1144787607556	0.5616478643144	2.2114619979754
rs17388983	1	43523549	0.108386816466683	0.349626029535154	0.310007857855403	0.756554980835807	1.1144787607556	0.5616478643144	2.2114619979754
rs636747	1	43526025	0.108386816466683	0.349626029535154	0.310007857855403	0.756554980835807	1.1144787607556	0.5616478643144	2.2114619979754
rs11210782	1	43548398	0.0775707122969702	0.348755172347425	0.222421682737641	0.823985634144474	1.08065864561193	0.545534393880068	2.14069565812296
rs585655	1	43597014	0.139660570810389	0.351975320158234	0.396790805524669	0.691521731482175	1.14988342860913	0.576828054106777	2.29224617279991
rs12033506	1	43618969	0.139660570810389	0.351975320158234	0.396790805524669	0.691521731482175	1.14988342860913	0.576828054106777	2.29224617279991
rs2764420	1	43673645	0.139660570810389	0.351975320158234	0.396790805524669	0.691521731482175	1.14988342860913	0.576828054106777	2.29224617279991
rs1198921	1	43699343	0.172765910747458	0.35395433522372	0.488102259400947	0.625477410792725	1.18858783687719	0.593935479261504	2.37861029573278
rs2484714	1	43699970	0.172765910747458	0.35395433522372	0.488102259400947	0.625477410792725	1.18858783687719	0.593935479261504	2.37861029573278
rs10493115	1	43707283	0.172765910747458	0.35395433522372	0.488102259400947	0.625477410792725	1.18858783687719	0.593935479261504	2.37861029573278
rs3862227	1	43720994	0.172765910747458	0.35395433522372	0.488102259400947	0.625477410792725	1.18858783687719	0.593935479261504	2.37861029573278
rs11210831	1	43763086	0.172765910747458	0.35395433522372	0.488102259400947	0.625477410792725	1.18858783687719	0.593935479261504	2.37861029573278
rs12731981	1	43804340	0.172765910747458	0.35395433522372	0.488102259400947	0.625477410792725	1.18858783687719	0.593935479261504	2.37861029573278
rs11210838	1	43827190	0.172765910747458	0.35395433522372	0.488102259400947	0.625477410792725	1.18858783687719	0.593935479261504	2.37861029573278
rs12039931	1	43839810	0.172765910747458	0.35395433522372	0.488102259400947	0.625477410792725	1.18858783687719	0.593935479261504	2.37861029573278
rs12126199	1	43859227	0.172765910747458	0.35395433522372	0.488102259400947	0.625477410792725	1.18858783687719	0.593935479261504	2.37861029573278
rs12069733	1	43941508	0.172765910747458	0.35395433522372	0.488102259400947	0.625477410792725	1.18858783687719	0.593935479261504	2.37861029573278
rs618369	1	44071796	0.172765910747458	0.35395433522372	0.488102259400947	0.625477410792725	1.18858783687719	0.593935479261504	2.37861029573278
rs12741964	1	44254586	0.140450891303409	0.354790159860653	0.395870312070022	0.692200703252738	1.15079256425429	0.574107956957753	2.30674999343444
rs12137475	1	44287148	0.140450891303409	0.354790159860653	0.395870312070022	0.692200703252738	1.15079256425429	0.574107956957753	2.30674999343444
rs7161	1	44438974	0.140450891303409	0.354790159860653	0.395870312070022	0.692200703252738	1.15079256425429	0.574107956957753	2.30674999343444
rs12410334	1	44442521	0.140450891303409	0.354790159860653	0.395870312070022	0.692200703252738	1.15079256425429	0.574107956957753	2.30674999343444
rs17413167	1	44507773	0.103725095938891	0.354014495670138	0.292996747894582	0.76952463747405	1.10929546316797	0.554247846693681	2.22019161995073
rs11210950	1	44541287	0.103725095938891	0.354014495670138	0.292996747894582	0.76952463747405	1.10929546316797	0.554247846693681	2.22019161995073
rs6698333	1	44554457	0.103725095938891	0.354014495670138	0.292996747894582	0.76952463747405	1.10929546316797	0.554247846693681	2.22019161995073
rs6682866	1	44578764	0.103725095938891	0.354014495670138	0.292996747894582	0.76952463747405	1.10929546316797	0.554247846693681	2.22019161995073
rs17414232	1	44623428	0.103725095938891	0.354014495670138	0.292996747894582	0.76952463747405	1.10929546316797	0.554247846693681	2.22019161995073
rs6429539	1	44860224	0.169422491707897	0.358726255118186	0.472289076393583	0.636720466311286	1.18462052556098	0.586442316201152	2.39294769632385
rs1340646	1	44889165	0.169422491707897	0.358726255118186	0.472289076393583	0.636720466311286	1.18462052556098	0.586442316201152	2.39294769632385
rs1340647	1	44889509	0.169422491707897	0.358726255118186	0.472289076393583	0.636720466311286	1.18462052556098	0.586442316201152	2.39294769632385
rs12754891	1	44891656	0.169422491707897	0.358726255118186	0.472289076393583	0.636720466311286	1.18462052556098	0.586442316201152	2.39294769632385
rs6429540	1	44902285	0.169422491707897	0.358726255118186	0.472289076393583	0.636720466311286	1.18462052556098	0.586442316201152	2.39294769632385
rs11211006	1	44937974	0.169422491707897	0.358726255118186	0.472289076393583	0.636720466311286	1.18462052556098	0.586442316201152	2.39294769632385
rs12036856	1	44952582	0.169422491707897	0.358726255118186	0.472289076393583	0.636720466311286	1.18462052556098	0.586442316201152	2.39294769632385
rs6429541	1	44965723	0.169422491707897	0.358726255118186	0.472289076393583	0.636720466311286	1.18462052556098	0.586442316201152	2.39294769632385
rs4660809	1	44988477	0.169422491707897	0.358726255118186	0.472289076393583	0.636720466311286	1.18462052556098	0.586442316201152	2.39294769632385
rs12749503	1	44991991	0.169422491707897	0.358726255118186	0.472289076393583	0.636720466311286	1.18462052556098	0.586442316201152	2.39294769632385
rs10890308	1	44998464	0.169422491707897	0.358726255118186	0.472289076393583	0.636720466311286	1.18462052556098	0.586442316201152	2.39294769632385
rs746733	1	44999614	0.169422491707897	0.358726255118186	0.472289076393583	0.636720466311286	1.18462052556098	0.586442316201152	2.39294769632385
rs7545984	1	45003893	0.169422491707897	0.358726255118186	0.472289076393583	0.636720466311286	1.18462052556098	0.586442316201152	2.39294769632385
rs272565	1	45013415	0.169422491707897	0.358726255118186	0.472289076393583	0.636720466311286	1.18462052556098	0.586442316201152	2.39294769632385
rs270765	1	45023415	0.169422491707897	0.358726255118186	0.472289076393583	0.636720466311286	1.18462052556098	0.586442316201152	2.39294769632385
rs270716	1	45054866	0.169422491707897	0.358726255118186	0.472289076393583	0.636720466311286	1.18462052556098	0.586442316201152	2.39294769632385
rs156650	1	45056293	0.169422491707897	0.358726255118186	0.472289076393583	0.636720466311286	1.18462052556098	0.586442316201152	2.39294769632385
rs12127289	1	45057363	0.169422491707897	0.358726255118186	0.472289076393583	0.636720466311286	1.18462052556098	0.586442316201152	2.39294769632385
rs17383073	1	45070142	0.169422491707897	0.358726255118186	0.472289076393583	0.636720466311286	1.18462052556098	0.586442316201152	2.39294769632385
rs270740	1	45070342	0.169422491707897	0.358726255118186	0.472289076393583	0.636720466311286	1.18462052556098	0.586442316201152	2.39294769632385
rs457397	1	45081766	0.169422491707897	0.358726255118186	0.472289076393583	0.636720466311286	1.18462052556098	0.586442316201152	2.39294769632385
rs11585508	1	45082340	0.169422491707897	0.358726255118186	0.472289076393583	0.636720466311286	1.18462052556098	0.586442316201152	2.39294769632385
rs3444	1	45119965	0.139220625992741	0.36067186959056	0.386003560939716	0.699494031561089	1.14937765461829	0.566829776350963	2.33062737360128
rs41468751	1	45127184	0.139220625992741	0.36067186959056	0.386003560939716	0.699494031561089	1.14937765461829	0.566829776350963	2.33062737360128
rs4660821	1	45144850	0.139220625992741	0.36067186959056	0.386003560939716	0.699494031561089	1.14937765461829	0.566829776350963	2.33062737360128
rs17388318	1	45161168	0.139220625992741	0.36067186959056	0.386003560939716	0.699494031561089	1.14937765461829	0.566829776350963	2.33062737360128
rs11585861	1	45166383	0.139220625992741	0.36067186959056	0.386003560939716	0.699494031561089	1.14937765461829	0.566829776350963	2.33062737360128
rs10890313	1	45175925	0.139220625992741	0.36067186959056	0.386003560939716	0.699494031561089	1.14937765461829	0.566829776350963	2.33062737360128
rs4073112	1	45278094	0.139220625992741	0.36067186959056	0.386003560939716	0.699494031561089	1.14937765461829	0.566829776350963	2.33062737360128
rs346703	1	45554025	-0.0326710154553305	0.359402409442389	-0.0909037184976566	0.927569095494863	0.967856917186002	0.478499679465741	1.95767531796614
rs1226757	1	45592886	-0.0326710154553305	0.359402409442389	-0.0909037184976566	0.927569095494863	0.967856917186002	0.478499679465741	1.95767531796614
rs9429072	1	45810091	-0.0326710154553305	0.359402409442389	-0.0909037184976566	0.927569095494863	0.967856917186002	0.478499679465741	1.95767531796614
rs868351	1	46009818	-0.0342459510145042	0.362262919651269	-0.094533415253957	0.924685439754807	0.966333804627828	0.475075626692619	1.96558393969278
rs2934857	1	46039612	-0.0342459510145042	0.362262919651269	-0.094533415253957	0.924685439754807	0.966333804627828	0.475075626692619	1.96558393969278
rs2275085	1	46085852	-0.0342459510145042	0.362262919651269	-0.094533415253957	0.924685439754807	0.966333804627828	0.475075626692619	1.96558393969278
rs11211176	1	46223086	-0.0664415488629123	0.362899686228227	-0.183085164810882	0.854731195794353	0.935717608016087	0.459450102533173	1.90568559485332
rs11211247	1	46476587	-0.0664415488629123	0.362899686228227	-0.183085164810882	0.854731195794353	0.935717608016087	0.459450102533173	1.90568559485332
rs2236560	1	46495434	-0.0664415488629123	0.362899686228227	-0.183085164810882	0.854731195794353	0.935717608016087	0.459450102533173	1.90568559485332
rs1707322	1	46505147	-0.0664415488629123	0.362899686228227	-0.183085164810882	0.854731195794353	0.935717608016087	0.459450102533173	1.90568559485332
rs11542623	1	46746164	-0.0677904226286011	0.363221239334083	-0.186636725189545	0.851945470117985	0.934456293950511	0.458541695851064	1.90431660458495
rs3737744	1	46810530	-0.0677904226286011	0.363221239334083	-0.186636725189545	0.851945470117985	0.934456293950511	0.458541695851064	1.90431660458495
rs12062	1	46830447	-0.0677904226286011	0.363221239334083	-0.186636725189545	0.851945470117985	0.934456293950511	0.458541695851064	1.90431660458495
rs2145408	1	46861907	-0.0677904226286011	0.363221239334083	-0.186636725189545	0.851945470117985	0.934456293950511	0.458541695851064	1.90431660458495
rs11211276	1	46905802	-0.0677904226286011	0.363221239334083	-0.186636725189545	0.851945470117985	0.934456293950511	0.458541695851064	1.90431660458495
rs10890401	1	46936423	-0.0677904226286011	0.363221239334083	-0.186636725189545	0.851945470117985	0.934456293950511	0.458541695851064	1.90431660458495
rs35270239	1	46972958	-0.0677904226286011	0.363221239334083	-0.186636725189545	0.851945470117985	0.934456293950511	0.458541695851064	1.90431660458495
rs6683116	1	46975773	-0.0677904226286011	0.363221239334083	-0.186636725189545	0.851945470117985	0.934456293950511	0.458541695851064	1.90431660458495
rs12408243	1	46990044	-0.0677904226286011	0.363221239334083	-0.186636725189545	0.851945470117985	0.934456293950511	0.458541695851064	1.90431660458495
rs11588450	1	47000996	-0.0677904226286011	0.363221239334083	-0.186636725189545	0.851945470117985	0.934456293950511	0.458541695851064	1.90431660458495
rs956527	1	47055992	-0.0688512768176111	0.365943433329947	-0.188147321543908	0.850761166213124	0.933465497714716	0.455618060918221	1.91247430724697
rs6675720	1	47089617	-0.0688512768176111	0.365943433329947	-0.188147321543908	0.850761166213124	0.933465497714716	0.455618060918221	1.91247430724697
rs1025806	1	47139103	-0.0373372416269648	0.36604014106513	-0.102003134187191	0.918754187340642	0.963351198435508	0.470115947396366	1.97407796239822
rs614078	1	47217906	-0.00200863530998094	0.36462441359799	-0.00550877899304768	0.995604652523259	0.997993380647923	0.488374628661701	2.0393991197831
rs720413	1	47219823	-0.00200863530998094	0.36462441359799	-0.00550877899304768	0.995604652523259	0.997993380647923	0.488374628661701	2.0393991197831
rs17449603	1	47233733	-0.0382361350233666	0.366315614556853	-0.104380303497634	0.916867552822675	0.96248563748661	0.469440020877275	1.97336946397714
rs11583588	1	47234335	-0.0382361350233666	0.366315614556853	-0.104380303497634	0.916867552822675	0.96248563748661	0.469440020877275	1.97336946397714
rs632233	1	47264205	-0.0382361350233666	0.366315614556853	-0.104380303497634	0.916867552822675	0.96248563748661	0.469440020877275	1.97336946397714
rs681840	1	47268041	-0.0382361350233666	0.366315614556853	-0.104380303497634	0.916867552822675	0.96248563748661	0.469440020877275	1.97336946397714
rs1105456	1	47269984	-0.0382361350233666	0.366315614556853	-0.104380303497634	0.916867552822675	0.96248563748661	0.469440020877275	1.97336946397714
rs2297810	1	47280859	-0.0382361350233666	0.366315614556853	-0.104380303497634	0.916867552822675	0.96248563748661	0.469440020877275	1.97336946397714
rs4646491	1	47280884	-0.0382361350233666	0.366315614556853	-0.104380303497634	0.916867552822675	0.96248563748661	0.469440020877275	1.97336946397714
rs6665009	1	47321982	-0.0382361350233666	0.366315614556853	-0.104380303497634	0.916867552822675	0.96248563748661	0.469440020877275	1.97336946397714
rs11211414	1	47449065	-0.0153841144144686	0.366942056633469	-0.0419251871960686	0.966558337568204	0.984733616571512	0.479701834883856	2.0214646371757
rs741959	1	47676233	0.0955057491434556	0.359593354993882	0.26559375421462	0.790552096306473	1.10021514731047	0.543732855797268	2.22622811453336
rs2249665	1	47687084	0.0955057491434556	0.359593354993882	0.26559375421462	0.790552096306473	1.10021514731047	0.543732855797268	2.22622811453336
rs11211484	1	47708369	0.0955057491434556	0.359593354993882	0.26559375421462	0.790552096306473	1.10021514731047	0.543732855797268	2.22622811453336
rs11211503	1	47743189	0.0955057491434556	0.359593354993882	0.26559375421462	0.790552096306473	1.10021514731047	0.543732855797268	2.22622811453336
rs12732050	1	47792363	0.0955057491434556	0.359593354993882	0.26559375421462	0.790552096306473	1.10021514731047	0.543732855797268	2.22622811453336
rs7555040	1	47869316	0.0955057491434556	0.359593354993882	0.26559375421462	0.790552096306473	1.10021514731047	0.543732855797268	2.22622811453336
rs11211533	1	47884229	0.0955057491434556	0.359593354993882	0.26559375421462	0.790552096306473	1.10021514731047	0.543732855797268	2.22622811453336
rs2405915	1	47894575	0.0955057491434556	0.359593354993882	0.26559375421462	0.790552096306473	1.10021514731047	0.543732855797268	2.22622811453336
rs1316443	1	47907662	0.0955057491434556	0.359593354993882	0.26559375421462	0.790552096306473	1.10021514731047	0.543732855797268	2.22622811453336
rs10789509	1	47938129	0.0706976436269966	0.359464400880454	0.196674951549676	0.844081912996037	1.0732566708109	0.530543894764876	2.1711302171342
rs11800497	1	47951688	0.111464881228776	0.35931269777301	0.310216927816984	0.756395998557635	1.11791448353315	0.552783969100085	2.26079782039938
rs2102437	1	47992260	0.143835029752376	0.360514028380203	0.398972074397851	0.689913780929029	1.15469360272188	0.569627599504012	2.34068243415134
rs694308	1	48015258	0.143835029752376	0.360514028380203	0.398972074397851	0.689913780929029	1.15469360272188	0.569627599504012	2.34068243415134
rs2485446	1	48019888	0.143835029752376	0.360514028380203	0.398972074397851	0.689913780929029	1.15469360272188	0.569627599504012	2.34068243415134
rs17455010	1	48033714	0.143835029752376	0.360514028380203	0.398972074397851	0.689913780929029	1.15469360272188	0.569627599504012	2.34068243415134
rs2507006	1	48049358	0.167072058386996	0.361085617485588	0.462693749893443	0.643583898913066	1.1818394236827	0.582366239375718	2.39839525187436
rs1108866	1	48060089	0.167072058386996	0.361085617485588	0.462693749893443	0.643583898913066	1.1818394236827	0.582366239375718	2.39839525187436
rs12742768	1	48065019	0.167072058386996	0.361085617485588	0.462693749893443	0.643583898913066	1.1818394236827	0.582366239375718	2.39839525187436
rs12403651	1	48090146	0.167072058386996	0.361085617485588	0.462693749893443	0.643583898913066	1.1818394236827	0.582366239375718	2.39839525187436
rs2506987	1	48100829	0.167072058386996	0.361085617485588	0.462693749893443	0.643583898913066	1.1818394236827	0.582366239375718	2.39839525187436
rs931937	1	48102121	0.167072058386996	0.361085617485588	0.462693749893443	0.643583898913066	1.1818394236827	0.582366239375718	2.39839525187436
rs1876598	1	48102145	0.167072058386996	0.361085617485588	0.462693749893443	0.643583898913066	1.1818394236827	0.582366239375718	2.39839525187436
rs4926923	1	48109225	0.20180783828048	0.363262135191369	0.555543280540831	0.578523115002454	1.22361285396822	0.600383929025038	2.49378496660896
rs12402205	1	48133538	0.195791523461631	0.359858413910581	0.544079326460552	0.586386886117381	1.21627331445105	0.600777296635021	2.46234467202987
rs17103679	1	48183520	0.163361794015449	0.358593330432482	0.455562834418662	0.648704373895103	1.17746261156211	0.583050699301016	2.37786903143886
rs7530242	1	48189253	0.163361794015449	0.358593330432482	0.455562834418662	0.648704373895103	1.17746261156211	0.583050699301016	2.37786903143886
rs4926601	1	48193205	0.163361794015449	0.358593330432482	0.455562834418662	0.648704373895103	1.17746261156211	0.583050699301016	2.37786903143886
rs12022200	1	48196590	0.163361794015449	0.358593330432482	0.455562834418662	0.648704373895103	1.17746261156211	0.583050699301016	2.37786903143886
rs7544082	1	48203990	0.163361794015449	0.358593330432482	0.455562834418662	0.648704373895103	1.17746261156211	0.583050699301016	2.37786903143886
rs2165193	1	48213641	0.163361794015449	0.358593330432482	0.455562834418662	0.648704373895103	1.17746261156211	0.583050699301016	2.37786903143886
rs12133618	1	48215337	0.163361794015449	0.358593330432482	0.455562834418662	0.648704373895103	1.17746261156211	0.583050699301016	2.37786903143886
rs11579242	1	48215379	0.163361794015449	0.358593330432482	0.455562834418662	0.648704373895103	1.17746261156211	0.583050699301016	2.37786903143886
rs1077842	1	48224582	0.163361794015449	0.358593330432482	0.455562834418662	0.648704373895103	1.17746261156211	0.583050699301016	2.37786903143886
rs12085966	1	48229395	0.163361794015449	0.358593330432482	0.455562834418662	0.648704373895103	1.17746261156211	0.583050699301016	2.37786903143886
rs3850879	1	48232131	0.163361794015449	0.358593330432482	0.455562834418662	0.648704373895103	1.17746261156211	0.583050699301016	2.37786903143886
rs3850881	1	48233751	0.163361794015449	0.358593330432482	0.455562834418662	0.648704373895103	1.17746261156211	0.583050699301016	2.37786903143886
rs10890499	1	48236747	0.163361794015449	0.358593330432482	0.455562834418662	0.648704373895103	1.17746261156211	0.583050699301016	2.37786903143886
rs3850885	1	48247077	0.163361794015449	0.358593330432482	0.455562834418662	0.648704373895103	1.17746261156211	0.583050699301016	2.37786903143886
rs3862273	1	48251342	0.163361794015449	0.358593330432482	0.455562834418662	0.648704373895103	1.17746261156211	0.583050699301016	2.37786903143886
rs11211613	1	48290860	0.163361794015449	0.358593330432482	0.455562834418662	0.648704373895103	1.17746261156211	0.583050699301016	2.37786903143886
rs10890507	1	48309587	0.163361794015449	0.358593330432482	0.455562834418662	0.648704373895103	1.17746261156211	0.583050699301016	2.37786903143886
rs10493130	1	48341005	0.163361794015449	0.358593330432482	0.455562834418662	0.648704373895103	1.17746261156211	0.583050699301016	2.37786903143886
rs7531348	1	48349277	0.163361794015449	0.358593330432482	0.455562834418662	0.648704373895103	1.17746261156211	0.583050699301016	2.37786903143886
rs61000701	1	48363281	0.163361794015449	0.358593330432482	0.455562834418662	0.648704373895103	1.17746261156211	0.583050699301016	2.37786903143886
rs6669798	1	48387588	0.163361794015449	0.358593330432482	0.455562834418662	0.648704373895103	1.17746261156211	0.583050699301016	2.37786903143886
rs2065606	1	48444912	0.188272816609876	0.358692958637016	0.524885733261357	0.599662627731939	1.20716280449368	0.597640795268469	2.43832423771946
rs17103980	1	48445208	0.188272816609876	0.358692958637016	0.524885733261357	0.599662627731939	1.20716280449368	0.597640795268469	2.43832423771946
rs748142	1	48509053	0.188272816609876	0.358692958637016	0.524885733261357	0.599662627731939	1.20716280449368	0.597640795268469	2.43832423771946
rs6664402	1	48509939	0.188272816609876	0.358692958637016	0.524885733261357	0.599662627731939	1.20716280449368	0.597640795268469	2.43832423771946
rs7549671	1	48512119	0.188272816609876	0.358692958637016	0.524885733261357	0.599662627731939	1.20716280449368	0.597640795268469	2.43832423771946
rs6690390	1	48512650	0.188272816609876	0.358692958637016	0.524885733261357	0.599662627731939	1.20716280449368	0.597640795268469	2.43832423771946
rs302691	1	48519912	0.188272816609876	0.358692958637016	0.524885733261357	0.599662627731939	1.20716280449368	0.597640795268469	2.43832423771946
rs2270973	1	48520777	0.188272816609876	0.358692958637016	0.524885733261357	0.599662627731939	1.20716280449368	0.597640795268469	2.43832423771946
rs6679531	1	48524180	0.188272816609876	0.358692958637016	0.524885733261357	0.599662627731939	1.20716280449368	0.597640795268469	2.43832423771946
rs560004	1	48549673	0.188272816609876	0.358692958637016	0.524885733261357	0.599662627731939	1.20716280449368	0.597640795268469	2.43832423771946
rs658060	1	48552261	0.188272816609876	0.358692958637016	0.524885733261357	0.599662627731939	1.20716280449368	0.597640795268469	2.43832423771946
rs472771	1	48556821	0.188272816609876	0.358692958637016	0.524885733261357	0.599662627731939	1.20716280449368	0.597640795268469	2.43832423771946
rs17104146	1	48557529	0.188272816609876	0.358692958637016	0.524885733261357	0.599662627731939	1.20716280449368	0.597640795268469	2.43832423771946
rs12047002	1	48570466	0.188272816609876	0.358692958637016	0.524885733261357	0.599662627731939	1.20716280449368	0.597640795268469	2.43832423771946
rs11205442	1	48594282	0.188272816609876	0.358692958637016	0.524885733261357	0.599662627731939	1.20716280449368	0.597640795268469	2.43832423771946
rs558615	1	48668297	0.21909933363122	0.358008818167381	0.611994237328489	0.540541570270502	1.24495493644019	0.617177909891572	2.51129013032738
rs11205457	1	48681886	0.21909933363122	0.358008818167381	0.611994237328489	0.540541570270502	1.24495493644019	0.617177909891572	2.51129013032738
rs10788883	1	48682034	0.21909933363122	0.358008818167381	0.611994237328489	0.540541570270502	1.24495493644019	0.617177909891572	2.51129013032738
rs850763	1	48708228	0.21909933363122	0.358008818167381	0.611994237328489	0.540541570270502	1.24495493644019	0.617177909891572	2.51129013032738
rs17104343	1	48764668	0.21909933363122	0.358008818167381	0.611994237328489	0.540541570270502	1.24495493644019	0.617177909891572	2.51129013032738
rs1877720	1	48824407	0.21909933363122	0.358008818167381	0.611994237328489	0.540541570270502	1.24495493644019	0.617177909891572	2.51129013032738
rs2803261	1	48998748	0.326148242276414	0.35353934166592	0.922523192863245	0.356255738382176	1.38562076122438	0.69295593519659	2.77065942640546
rs1113487	1	49003256	0.326148242276414	0.35353934166592	0.922523192863245	0.356255738382176	1.38562076122438	0.69295593519659	2.77065942640546
rs12090956	1	49006656	0.326148242276414	0.35353934166592	0.922523192863245	0.356255738382176	1.38562076122438	0.69295593519659	2.77065942640546
rs1418953	1	49021080	0.326148242276414	0.35353934166592	0.922523192863245	0.356255738382176	1.38562076122438	0.69295593519659	2.77065942640546
rs11802042	1	49033734	0.326148242276414	0.35353934166592	0.922523192863245	0.356255738382176	1.38562076122438	0.69295593519659	2.77065942640546
rs2798095	1	49036512	0.326148242276414	0.35353934166592	0.922523192863245	0.356255738382176	1.38562076122438	0.69295593519659	2.77065942640546
rs1539529	1	49037053	0.326148242276414	0.35353934166592	0.922523192863245	0.356255738382176	1.38562076122438	0.69295593519659	2.77065942640546
rs10493133	1	49041094	0.326148242276414	0.35353934166592	0.922523192863245	0.356255738382176	1.38562076122438	0.69295593519659	2.77065942640546
rs2803274	1	49043429	0.326148242276414	0.35353934166592	0.922523192863245	0.356255738382176	1.38562076122438	0.69295593519659	2.77065942640546
rs11205510	1	49049758	0.326148242276414	0.35353934166592	0.922523192863245	0.356255738382176	1.38562076122438	0.69295593519659	2.77065942640546
rs923028	1	49054880	0.326148242276414	0.35353934166592	0.922523192863245	0.356255738382176	1.38562076122438	0.69295593519659	2.77065942640546
rs191189	1	49072635	0.326148242276414	0.35353934166592	0.922523192863245	0.356255738382176	1.38562076122438	0.69295593519659	2.77065942640546
rs11811953	1	49074468	0.326148242276414	0.35353934166592	0.922523192863245	0.356255738382176	1.38562076122438	0.69295593519659	2.77065942640546
rs320017	1	49074995	0.326148242276414	0.35353934166592	0.922523192863245	0.356255738382176	1.38562076122438	0.69295593519659	2.77065942640546
rs320033	1	49087602	0.326148242276414	0.35353934166592	0.922523192863245	0.356255738382176	1.38562076122438	0.69295593519659	2.77065942640546
rs17373849	1	49113247	0.294575888617262	0.351997860617102	0.836868406247777	0.40266654093495	1.34255684428641	0.673451082063326	2.67645108627324
rs319953	1	49113319	0.294575888617262	0.351997860617102	0.836868406247777	0.40266654093495	1.34255684428641	0.673451082063326	2.67645108627324
rs10888611	1	49137534	0.294575888617262	0.351997860617102	0.836868406247777	0.40266654093495	1.34255684428641	0.673451082063326	2.67645108627324
rs11205521	1	49148942	0.294575888617262	0.351997860617102	0.836868406247777	0.40266654093495	1.34255684428641	0.673451082063326	2.67645108627324
rs12096159	1	49164735	0.294575888617262	0.351997860617102	0.836868406247777	0.40266654093495	1.34255684428641	0.673451082063326	2.67645108627324
rs1484406	1	49190234	0.294575888617262	0.351997860617102	0.836868406247777	0.40266654093495	1.34255684428641	0.673451082063326	2.67645108627324
rs1473455	1	49210570	0.294575888617262	0.351997860617102	0.836868406247777	0.40266654093495	1.34255684428641	0.673451082063326	2.67645108627324
rs11586980	1	49216371	0.294575888617262	0.351997860617102	0.836868406247777	0.40266654093495	1.34255684428641	0.673451082063326	2.67645108627324
rs4457622	1	49346828	0.263034402499452	0.351153412227503	0.749058369761871	0.453822025197515	1.300871471412	0.653621863265981	2.58906055663103
rs1578844	1	49379812	0.263034402499452	0.351153412227503	0.749058369761871	0.453822025197515	1.300871471412	0.653621863265981	2.58906055663103
rs10493138	1	49429437	0.263034402499452	0.351153412227503	0.749058369761871	0.453822025197515	1.300871471412	0.653621863265981	2.58906055663103
rs17105327	1	49429905	0.263034402499452	0.351153412227503	0.749058369761871	0.453822025197515	1.300871471412	0.653621863265981	2.58906055663103
rs17369068	1	49529592	0.263034402499452	0.351153412227503	0.749058369761871	0.453822025197515	1.300871471412	0.653621863265981	2.58906055663103
rs241468	1	49800692	0.263034402499452	0.351153412227503	0.749058369761871	0.453822025197515	1.300871471412	0.653621863265981	2.58906055663103
rs6588353	1	50086359	0.23006672023596	0.349022292528652	0.659174858342531	0.509783489676003	1.25868398682057	0.63507195400184	2.49465492641473
rs11205641	1	50185075	0.23006672023596	0.349022292528652	0.659174858342531	0.509783489676003	1.25868398682057	0.63507195400184	2.49465492641473
rs4926542	1	50263773	0.23006672023596	0.349022292528652	0.659174858342531	0.509783489676003	1.25868398682057	0.63507195400184	2.49465492641473
rs4926831	1	50290101	0.23006672023596	0.349022292528652	0.659174858342531	0.509783489676003	1.25868398682057	0.63507195400184	2.49465492641473
rs6675647	1	50308556	0.23006672023596	0.349022292528652	0.659174858342531	0.509783489676003	1.25868398682057	0.63507195400184	2.49465492641473
rs2494884	1	50591405	0.198867667051351	0.34805120331035	0.571374743600656	0.567745645655114	1.22002050630588	0.61673694485789	2.41342771536062
rs12567124	1	50595996	0.198867667051351	0.34805120331035	0.571374743600656	0.567745645655114	1.22002050630588	0.61673694485789	2.41342771536062
rs6588376	1	50602495	0.198867667051351	0.34805120331035	0.571374743600656	0.567745645655114	1.22002050630588	0.61673694485789	2.41342771536062
rs17106016	1	50668958	0.198867667051351	0.34805120331035	0.571374743600656	0.567745645655114	1.22002050630588	0.61673694485789	2.41342771536062
rs2494881	1	50684153	0.198867667051351	0.34805120331035	0.571374743600656	0.567745645655114	1.22002050630588	0.61673694485789	2.41342771536062
rs4926853	1	50709222	0.198867667051351	0.34805120331035	0.571374743600656	0.567745645655114	1.22002050630588	0.61673694485789	2.41342771536062
rs3935057	1	50728980	0.198867667051351	0.34805120331035	0.571374743600656	0.567745645655114	1.22002050630588	0.61673694485789	2.41342771536062
rs3009109	1	50757885	0.198867667051351	0.34805120331035	0.571374743600656	0.567745645655114	1.22002050630588	0.61673694485789	2.41342771536062
rs11205701	1	50769685	0.198867667051351	0.34805120331035	0.571374743600656	0.567745645655114	1.22002050630588	0.61673694485789	2.41342771536062
rs12070259	1	50771882	0.198867667051351	0.34805120331035	0.571374743600656	0.567745645655114	1.22002050630588	0.61673694485789	2.41342771536062
rs4491095	1	50802855	0.198867667051351	0.34805120331035	0.571374743600656	0.567745645655114	1.22002050630588	0.61673694485789	2.41342771536062
rs3827730	1	50937848	0.198867667051351	0.34805120331035	0.571374743600656	0.567745645655114	1.22002050630588	0.61673694485789	2.41342771536062
rs11581155	1	50976306	0.198867667051351	0.34805120331035	0.571374743600656	0.567745645655114	1.22002050630588	0.61673694485789	2.41342771536062
rs12747336	1	50980041	0.198867667051351	0.34805120331035	0.571374743600656	0.567745645655114	1.22002050630588	0.61673694485789	2.41342771536062
rs12092511	1	51477088	0.170263854947842	0.3498327408879	0.486700743091398	0.626470418554984	1.18561764113384	0.597256674654707	2.35357636108538
rs11205836	1	51804731	0.205417326108411	0.351125272318052	0.58502575093012	0.558530402003173	1.22803745012993	0.617060498237378	2.44396778473005
rs17567	1	51826921	0.205417326108411	0.351125272318052	0.58502575093012	0.558530402003173	1.22803745012993	0.617060498237378	2.44396778473005
rs17397993	1	51931124	0.2350219149503	0.352756886230301	0.666243308420814	0.505255595154121	1.26493648944944	0.633572031245564	2.52546552472502
rs7534689	1	52026384	0.2350219149503	0.352756886230301	0.666243308420814	0.505255595154121	1.26493648944944	0.633572031245564	2.52546552472502
rs17394584	1	52034812	0.2350219149503	0.352756886230301	0.666243308420814	0.505255595154121	1.26493648944944	0.633572031245564	2.52546552472502
rs12130751	1	52165225	0.2350219149503	0.352756886230301	0.666243308420814	0.505255595154121	1.26493648944944	0.633572031245564	2.52546552472502
rs2747526	1	52264844	0.261574782555048	0.351927310253802	0.743263665347273	0.45732206508085	1.29897407854033	0.651679276335588	2.58920870739917
rs6702037	1	52310756	0.261574782555048	0.351927310253802	0.743263665347273	0.45732206508085	1.29897407854033	0.651679276335588	2.58920870739917
rs12748434	1	52336137	0.261574782555048	0.351927310253802	0.743263665347273	0.45732206508085	1.29897407854033	0.651679276335588	2.58920870739917
rs11205901	1	52348349	0.261574782555048	0.351927310253802	0.743263665347273	0.45732206508085	1.29897407854033	0.651679276335588	2.58920870739917
rs11205902	1	52348769	0.261574782555048	0.351927310253802	0.743263665347273	0.45732206508085	1.29897407854033	0.651679276335588	2.58920870739917
rs3001778	1	52353449	0.261574782555048	0.351927310253802	0.743263665347273	0.45732206508085	1.29897407854033	0.651679276335588	2.58920870739917
rs1832703	1	52361064	0.261574782555048	0.351927310253802	0.743263665347273	0.45732206508085	1.29897407854033	0.651679276335588	2.58920870739917
rs1935289	1	52406872	0.261574782555048	0.351927310253802	0.743263665347273	0.45732206508085	1.29897407854033	0.651679276335588	2.58920870739917
rs10888744	1	52431812	0.261574782555048	0.351927310253802	0.743263665347273	0.45732206508085	1.29897407854033	0.651679276335588	2.58920870739917
rs7512076	1	52486104	0.261574782555048	0.351927310253802	0.743263665347273	0.45732206508085	1.29897407854033	0.651679276335588	2.58920870739917
rs4926906	1	52490418	0.261574782555048	0.351927310253802	0.743263665347273	0.45732206508085	1.29897407854033	0.651679276335588	2.58920870739917
rs6686632	1	52583611	0.261574782555048	0.351927310253802	0.743263665347273	0.45732206508085	1.29897407854033	0.651679276335588	2.58920870739917
rs10157619	1	52836736	0.147198911521017	0.355014933790865	0.414627379049159	0.678414702087965	1.15858439589563	0.577740566065776	2.32339198812643
rs6672059	1	52855047	0.147198911521017	0.355014933790865	0.414627379049159	0.678414702087965	1.15858439589563	0.577740566065776	2.32339198812643
rs17373814	1	53039603	0.147198911521017	0.355014933790865	0.414627379049159	0.678414702087965	1.15858439589563	0.577740566065776	2.32339198812643
rs12120268	1	53052959	0.147198911521017	0.355014933790865	0.414627379049159	0.678414702087965	1.15858439589563	0.577740566065776	2.32339198812643
rs835337	1	53059106	0.147198911521017	0.355014933790865	0.414627379049159	0.678414702087965	1.15858439589563	0.577740566065776	2.32339198812643
rs835342	1	53064034	0.147198911521017	0.355014933790865	0.414627379049159	0.678414702087965	1.15858439589563	0.577740566065776	2.32339198812643
rs6686035	1	53080008	0.147198911521017	0.355014933790865	0.414627379049159	0.678414702087965	1.15858439589563	0.577740566065776	2.32339198812643
rs6671552	1	53081585	0.147198911521017	0.355014933790865	0.414627379049159	0.678414702087965	1.15858439589563	0.577740566065776	2.32339198812643
rs6682749	1	53111724	0.147198911521017	0.355014933790865	0.414627379049159	0.678414702087965	1.15858439589563	0.577740566065776	2.32339198812643
rs2485917	1	53112410	0.147198911521017	0.355014933790865	0.414627379049159	0.678414702087965	1.15858439589563	0.577740566065776	2.32339198812643
rs706497	1	53114736	0.147198911521017	0.355014933790865	0.414627379049159	0.678414702087965	1.15858439589563	0.577740566065776	2.32339198812643
rs681865	1	53125600	0.147198911521017	0.355014933790865	0.414627379049159	0.678414702087965	1.15858439589563	0.577740566065776	2.32339198812643
rs269324	1	53126155	0.147198911521017	0.355014933790865	0.414627379049159	0.678414702087965	1.15858439589563	0.577740566065776	2.32339198812643
rs12067454	1	53137328	0.147198911521017	0.355014933790865	0.414627379049159	0.678414702087965	1.15858439589563	0.577740566065776	2.32339198812643
rs6703281	1	53180716	0.147198911521017	0.355014933790865	0.414627379049159	0.678414702087965	1.15858439589563	0.577740566065776	2.32339198812643
rs12095247	1	53193796	0.147198911521017	0.355014933790865	0.414627379049159	0.678414702087965	1.15858439589563	0.577740566065776	2.32339198812643
rs480299	1	53320274	0.147198911521017	0.355014933790865	0.414627379049159	0.678414702087965	1.15858439589563	0.577740566065776	2.32339198812643
rs481440	1	53344976	0.147198911521017	0.355014933790865	0.414627379049159	0.678414702087965	1.15858439589563	0.577740566065776	2.32339198812643
rs6697076	1	53459362	0.147198911521017	0.355014933790865	0.414627379049159	0.678414702087965	1.15858439589563	0.577740566065776	2.32339198812643
rs11584649	1	53530487	0.147198911521017	0.355014933790865	0.414627379049159	0.678414702087965	1.15858439589563	0.577740566065776	2.32339198812643
rs899974	1	53550187	0.147198911521017	0.355014933790865	0.414627379049159	0.678414702087965	1.15858439589563	0.577740566065776	2.32339198812643
rs1288397	1	53551293	0.147198911521017	0.355014933790865	0.414627379049159	0.678414702087965	1.15858439589563	0.577740566065776	2.32339198812643
rs12042673	1	53551880	0.147198911521017	0.355014933790865	0.414627379049159	0.678414702087965	1.15858439589563	0.577740566065776	2.32339198812643
rs1288418	1	53564586	0.147198911521017	0.355014933790865	0.414627379049159	0.678414702087965	1.15858439589563	0.577740566065776	2.32339198812643
rs2242275	1	53569432	0.147198911521017	0.355014933790865	0.414627379049159	0.678414702087965	1.15858439589563	0.577740566065776	2.32339198812643
rs11206101	1	53570659	0.147198911521017	0.355014933790865	0.414627379049159	0.678414702087965	1.15858439589563	0.577740566065776	2.32339198812643
rs1288372	1	53577284	0.147198911521017	0.355014933790865	0.414627379049159	0.678414702087965	1.15858439589563	0.577740566065776	2.32339198812643
rs17377135	1	53577650	0.147198911521017	0.355014933790865	0.414627379049159	0.678414702087965	1.15858439589563	0.577740566065776	2.32339198812643
rs6694834	1	53587179	0.147198911521017	0.355014933790865	0.414627379049159	0.678414702087965	1.15858439589563	0.577740566065776	2.32339198812643
rs3766793	1	53590630	0.147198911521017	0.355014933790865	0.414627379049159	0.678414702087965	1.15858439589563	0.577740566065776	2.32339198812643
rs1288367	1	53605884	0.147198911521017	0.355014933790865	0.414627379049159	0.678414702087965	1.15858439589563	0.577740566065776	2.32339198812643
rs1320594	1	53610372	0.147198911521017	0.355014933790865	0.414627379049159	0.678414702087965	1.15858439589563	0.577740566065776	2.32339198812643
rs7556421	1	53619482	0.147198911521017	0.355014933790865	0.414627379049159	0.678414702087965	1.15858439589563	0.577740566065776	2.32339198812643
rs1288332	1	53630960	0.147198911521017	0.355014933790865	0.414627379049159	0.678414702087965	1.15858439589563	0.577740566065776	2.32339198812643
rs7531337	1	53641911	0.147198911521017	0.355014933790865	0.414627379049159	0.678414702087965	1.15858439589563	0.577740566065776	2.32339198812643
rs1799821	1	53676448	0.147198911521017	0.355014933790865	0.414627379049159	0.678414702087965	1.15858439589563	0.577740566065776	2.32339198812643
rs17785382	1	53707953	0.147198911521017	0.355014933790865	0.414627379049159	0.678414702087965	1.15858439589563	0.577740566065776	2.32339198812643
rs2297660	1	53732315	0.147198911521017	0.355014933790865	0.414627379049159	0.678414702087965	1.15858439589563	0.577740566065776	2.32339198812643
rs12027932	1	53846403	-0.102128961475843	0.350200976502948	-0.291629573668488	0.770569861336785	0.902913103154012	0.454515675949416	1.79367206674284
rs1288582	1	53862594	-0.102128961475843	0.350200976502948	-0.291629573668488	0.770569861336785	0.902913103154012	0.454515675949416	1.79367206674284
rs17108507	1	53879927	-0.102128961475843	0.350200976502948	-0.291629573668488	0.770569861336785	0.902913103154012	0.454515675949416	1.79367206674284
rs6683597	1	53881254	-0.102128961475843	0.350200976502948	-0.291629573668488	0.770569861336785	0.902913103154012	0.454515675949416	1.79367206674284
rs12033075	1	53897517	-0.102128961475843	0.350200976502948	-0.291629573668488	0.770569861336785	0.902913103154012	0.454515675949416	1.79367206674284
rs11581093	1	53942583	-0.123546932013286	0.349817345351856	-0.353175546195455	0.723956839433787	0.883780162688413	0.44521902410422	1.75434411755666
rs11206162	1	53944430	-0.123546932013286	0.349817345351856	-0.353175546195455	0.723956839433787	0.883780162688413	0.44521902410422	1.75434411755666
rs6682171	1	54011142	-0.154630055183309	0.350707480137083	-0.440908916806873	0.659278938067272	0.85673206245082	0.430840763124981	1.7036220563427
rs563403	1	54014492	-0.154630055183309	0.350707480137083	-0.440908916806873	0.659278938067272	0.85673206245082	0.430840763124981	1.7036220563427
rs17108782	1	54016353	-0.154630055183309	0.350707480137083	-0.440908916806873	0.659278938067272	0.85673206245082	0.430840763124981	1.7036220563427
rs2873096	1	54029856	-0.154630055183309	0.350707480137083	-0.440908916806873	0.659278938067272	0.85673206245082	0.430840763124981	1.7036220563427
rs1465034	1	54030132	-0.154630055183309	0.350707480137083	-0.440908916806873	0.659278938067272	0.85673206245082	0.430840763124981	1.7036220563427
rs1949943	1	54034869	-0.154630055183309	0.350707480137083	-0.440908916806873	0.659278938067272	0.85673206245082	0.430840763124981	1.7036220563427
rs17382457	1	54071428	-0.152803770847706	0.34721656196455	-0.440082034057198	0.659877693606214	0.858298128401864	0.434591733491864	1.69509822770693
rs1173589	1	54172944	-0.152803770847706	0.34721656196455	-0.440082034057198	0.659877693606214	0.858298128401864	0.434591733491864	1.69509822770693
rs11206205	1	54177891	-0.152803770847706	0.34721656196455	-0.440082034057198	0.659877693606214	0.858298128401864	0.434591733491864	1.69509822770693
rs797906	1	54190695	-0.152803770847706	0.34721656196455	-0.440082034057198	0.659877693606214	0.858298128401864	0.434591733491864	1.69509822770693
rs702489	1	54197688	-0.152803770847706	0.34721656196455	-0.440082034057198	0.659877693606214	0.858298128401864	0.434591733491864	1.69509822770693
rs2294512	1	54370306	-0.119266317090634	0.346865438958336	-0.343840301440235	0.73096638986524	0.887571393852407	0.449723388496286	1.75170560245748
rs11206244	1	54375701	-0.119266317090634	0.346865438958336	-0.343840301440235	0.73096638986524	0.887571393852407	0.449723388496286	1.75170560245748
rs12095080	1	54376730	-0.119266317090634	0.346865438958336	-0.343840301440235	0.73096638986524	0.887571393852407	0.449723388496286	1.75170560245748
rs12063777	1	54381406	-0.119266317090634	0.346865438958336	-0.343840301440235	0.73096638986524	0.887571393852407	0.449723388496286	1.75170560245748
rs12065313	1	54382383	-0.119266317090634	0.346865438958336	-0.343840301440235	0.73096638986524	0.887571393852407	0.449723388496286	1.75170560245748
rs41538044	1	54511200	-0.0581775424993962	0.346337350392155	-0.167979406302907	0.866599480248473	0.94348242433825	0.47854800496376	1.86012495256895
rs6694397	1	54566310	-0.0581775424993962	0.346337350392155	-0.167979406302907	0.866599480248473	0.94348242433825	0.47854800496376	1.86012495256895
rs13373789	1	54581869	-0.0581775424993962	0.346337350392155	-0.167979406302907	0.866599480248473	0.94348242433825	0.47854800496376	1.86012495256895
rs4483354	1	54598713	-0.0581775424993962	0.346337350392155	-0.167979406302907	0.866599480248473	0.94348242433825	0.47854800496376	1.86012495256895
rs3766465	1	54606804	-0.0581775424993962	0.346337350392155	-0.167979406302907	0.866599480248473	0.94348242433825	0.47854800496376	1.86012495256895
rs657783	1	54619337	-0.0581775424993962	0.346337350392155	-0.167979406302907	0.866599480248473	0.94348242433825	0.47854800496376	1.86012495256895
rs660514	1	54625292	-0.0581775424993962	0.346337350392155	-0.167979406302907	0.866599480248473	0.94348242433825	0.47854800496376	1.86012495256895
rs17109968	1	54633543	-0.0581775424993962	0.346337350392155	-0.167979406302907	0.866599480248473	0.94348242433825	0.47854800496376	1.86012495256895
rs946447	1	54665124	-0.0581775424993962	0.346337350392155	-0.167979406302907	0.866599480248473	0.94348242433825	0.47854800496376	1.86012495256895
rs17392549	1	54677786	-0.0581775424993962	0.346337350392155	-0.167979406302907	0.866599480248473	0.94348242433825	0.47854800496376	1.86012495256895
rs10888841	1	54687065	-0.0581775424993962	0.346337350392155	-0.167979406302907	0.866599480248473	0.94348242433825	0.47854800496376	1.86012495256895
rs3766453	1	54702869	-0.0581775424993962	0.346337350392155	-0.167979406302907	0.866599480248473	0.94348242433825	0.47854800496376	1.86012495256895
rs3753407	1	54745528	-0.052117001900495	0.344122920039921	-0.151448795954797	0.87962169973498	0.949217800058913	0.483551272531401	1.86332759963975
rs623888	1	54754848	-0.052117001900495	0.344122920039921	-0.151448795954797	0.87962169973498	0.949217800058913	0.483551272531401	1.86332759963975
[truncated: 107,589 more rows]
